# Supplementary material for: Phosphate promotes Arabidopsis root skewing and circumnutation through reorganisation of the microtubule cytoskeleton
Source: New Phytol. 2024 Oct 3;244(6):2311–25. doi: 10.1111/nph.20152 (PMC11579438; doi:10.1111/nph.20152)
Supplement: Supplementary file 1 — Dataset S1 Source data in this study. [file NPH-244-2311-s001.xlsx]

## Sheet: Sheet1
New Phytologist Supporting Information
Article title: Phosphate promotes Arabidopsis root skewing and circumnutation through reorganisation of the microtubule cytoskeleton
Authors: Hui Sheng, Harro Bouwmeester, and Teun Munnik*
Article acceptance date: 5 September 2024
Dataset S1: Source data

## Sheet: Figure 1D
Quantification of root angle with paper gradient on the left- or right side of the plates.
filter paper on the right corner						filter paper on the left corner												Shapiro-Wilk test
MQ		Pi				MQ		Pi					n	Mean	SD	SEM			W	P value	Passed normality test (alpha=0.05)?	P value summary									Tukey's multiple comparisons test	p<0.05?	Adjusted P Value			Tukey HSD post-hoc analysis	Letter
seedlings #	root angle	seedlings #	root angle			seedlings #	root angle	seedlings #	root angle			MQ-Right	25	-2.401	5.711	1.142		MQ-Left	0.9519	0.2761	Yes	ns		ANOVA table	SS	DF	MS	F (DFn, DFd)	P value		MQ-Right vs. Pi-Right	Yes	<,001			MQ-Right	a
1	2.203	1	-13.241			1	4.642	1	-17.455			Pi-Right	38	-14.81	7.185	1.166		Pi-Left	0.9796	0.7043	Yes	ns		Treatment (between tretments)	4471	3	1490	F (3, 133) = 48,48	P<,001		MQ-Right vs. MQ-Left	No	0.994			MQ-Left	a
2	-7.746	2	-19.843			2	-2.272	2	-9.878			MQ-Left	25	-2.793	4.998	0.9995		MQ-Rigth	0.9713	0.677	Yes	ns		Residual (within treatments)	4089	133	30.75				MQ-Right vs. Pi-Left	Yes	<,001			Pi-Left	b
3	0.752	3	-15.118			3	-3.38	3	-6.402			Pi-Left	49	-14.17	4.074	0.5821		Pi-Right	0.9788	0.5154	Yes	ns		Total	8560	136					Pi-Right vs. MQ-Left	Yes	<,001			Pi-Right	b
4	6.177	4	-30.7			4	2.431	4	-7.888																						Pi-Right vs. Pi-Left	No	0.951
5	1.406	5	-11.182			5	-5.096	5	-13.815																						MQ-Left vs. Pi-Left	Yes	<,001
6	-14.47	6	-19.026			6	5.539	6	-17.376
7	-5.407	7	-5.689			7	-0.25	7	-18.076
8	-2.684	8	-7.386			8	-12.095	8	-16.049
9	1.302	9	-27.423			9	2.291	9	-18.548
10	2.49	10	-20.966			10	-6.435	10	-14.804
11	2.239	11	-25.9			11	-8.443	11	-16.777
12	-2.01	12	-8.766			12	-2.07	12	-10.804
13	-0.363	13	-26.03			13	-5.539	13	-21.134
14	-1.986	14	-11.493			14	-4.145	14	-13.496
15	3.991	15	-13.671			15	0.367	15	-17.504
16	-8.13	16	-12.606			16	0	16	-8.191
17	2.058	17	-12.864			17	-2.088	17	-12.875
18	-10.491	18	-13.084			18	6.093	18	-15.772
19	-2.429	19	-12.149			19	-3.681	19	-22.264
20	-1.375	20	-3.748			20	-0.337	20	-14.331
21	-7.352	21	-21.71			21	-5.711	21	-13.377
22	-8.427	22	-3.74			22	-1.809	22	-8.032
23	-13.276	23	-11.889			23	-11.976	23	-10.376
24	-2.895	24	-17.909			24	-10.835	24	-9.533
25	6.387	25	-22.297			25	-5.034	25	-9.689
		26	-25.288					26	-11.454
		27	-15.573					27	-11.395
		28	-10.871					28	-6.843
		29	-0.855					29	-11.925
		30	-14.967					30	-20.989
		31	-10.371					31	-18.638
		32	-15.317					32	-14.11
		33	-8.746					33	-10.513
		34	-6.062					34	-18.901
		35	-8.991					35	-16.837
		36	-15.41					36	-13.154
		37	-23.854					37	-15.728
		38	-18.043					38	-22.209
								39	-14.876
								40	-13.123
								41	-14.036
								42	-9.063
								43	-13.557
								44	-12.567
								45	-21.739
								46	-15.507
								47	-14.421
								48	-14.294
								49	-14.036

## Sheet: Figure 2D
Quantitative analysis of root horizontal growth index, HGI, of Col-0 seedlings grown at different Pi concentrations
1/2 MS medium with 0 μM KH2PO4								1/2 MS medium with 50 μM KH2PO4								1/2 MS medium with 150 μM KH2PO4								1/2 MS medium with 300 μM KH2PO4								1/2 MS medium with 400 μM KH2PO4								1/2 MS medium with 500 μM KH2PO4								1/2 MS medium with 625 μM KH2PO4
Seelings #	Deviation from the gravity vector (θ)	Lc (cm)	Lx (cm)	Ly (cm)	Length(L) (cm)	HGI value		Seelings #	Deviation from the gravity vector (θ)	Lc (cm)	Lx (cm)	Ly (cm)	Length(L) (cm)	HGI value		Seelings #	Deviation from the gravity vector (θ)	Lc (cm)	Lx (cm)	Ly (cm)	Length(L) (cm)	HGI value		Seelings #	Deviation from the gravity vector (θ)	Lc (cm)	Lx (cm)	Ly (cm)	Length(L) (cm)	HGI value		Seelings #	Deviation from the gravity vector (θ)	Lc (cm)	Lx (cm)	Ly (cm)	Length(L) (cm)	HGI value		Seelings #	Deviation from the gravity vector (θ)	Lc (cm)	Lx (cm)	Ly (cm)	Length(L) (cm)	HGI value		Seelings #	Deviation from the gravity vector (θ)
1	6.435	1.147	0.128551	1.13977	1.145	0.112272		1	-2.018	1.947	-0.0685606	1.94579	1.949	-0.0351773		1	1.15	2.135	0.0428493	2.13457	2.156	0.0198745		1	1.002	2.452	0.0428789	2.45163	2.497	0.0171722		1	-9.288	3.239	-0.522765	3.19654	3.27	-0.159867		1	-6.287	4.07	-0.445701	4.04552	4.2	-0.106119		1	-13.262
2	-3.721	1.059	-0.068727	1.05677	1.049	-0.0655167		2	-2.191	1.57	-0.0600224	1.56885	1.591	-0.0377262		2	1.648	2.384	0.0685616	2.38301	2.417	0.0283664		2	-2.22	2.213	-0.0857241	2.21134	2.2	-0.0389655		2	-2.663	2.952	-0.137154	2.94881	2.965	-0.0462577		2	0.397	3.711	0.0257132	3.71091	3.82	0.00673119		2	-11.152
3	3.842	1.151	0.0771231	1.14841	1.204	0.0640557		3	-8.049	1.714	-0.239994	1.69711	1.809	-0.132667		3	5.431	2.626	0.248543	2.61421	2.585	0.0961481		3	6.535	2.786	0.317075	2.7679	2.718	0.116657		3	-4.213	3.85	-0.282838	3.8396	3.845	-0.07356		3	-2.56	3.646	-0.162851	3.64236	3.699	-0.0440256		3	-5.691
4	-0.913	1.074	-0.0171133	1.07386	1.103	-0.0155152		4	1.073	2.289	0.0428645	2.2886	2.3	0.0186367		4	0.71	2.074	0.0257	2.07384	2.067	0.0124335		4	-8.13	2.303	-0.325689	2.27985	2.327	-0.139961		4	0.569	3.454	0.0343008	3.45383	3.477	0.00986507		4	0.649	3.026	0.0342753	3.02581	3.095	0.0110744		4	-7.001
5	-7.824	1.131	-0.153964	1.12047	1.177	-0.13081		5	7.901	2.12	0.291419	2.09987	2.163	0.134729		5	-3.537	2.361	-0.145657	2.3565	2.292	-0.0635503		5	-0.356	2.76	-0.0171488	2.75995	2.854	-0.00600869		5	1.216	3.232	0.0685882	3.23127	3.215	0.0213338		5	6.895	3.712	0.445626	3.68515	3.972	0.112192		5	-7.646
6	1.426	1.035	0.0257568	1.03468	1.035	0.0248858		6	-1.562	1.886	-0.0514098	1.8853	1.877	-0.0273894		6	-3.462	2.413	-0.145713	2.4086	2.323	-0.0627261		6	-0.948	3.626	-0.059992	3.6255	3.745	-0.0160192		6	0.651	3.771	0.0428455	3.77076	3.934	0.0108911		6	-4.872	4.138	-0.35144	4.12305	4.064	-0.0864765		6	-10.745
7	-0.959	1.023	-0.0171219	1.02286	1.056	-0.0162139		7	2.347	2.093	0.0857113	2.09124	2.097	0.0408733		7	-3.648	2.559	-0.16282	2.55381	2.526	-0.0644578		7	-3.082	2.232	-0.120004	2.22877	2.154	-0.055712		7	0.291	3.377	0.0171514	3.37696	3.342	0.00513208		7	-5.62	3.764	-0.36861	3.74591	3.886	-0.0948558		7	-8.937
8	3.094	0.95	0.0512755	0.948615	0.984	0.0521093		8	3.263	1.957	0.111391	1.95383	1.992	0.0559192		8	5.814	2.369	0.239978	2.35681	2.344	0.10238		8	-5.38	3.108	-0.291409	3.09431	3.164	-0.0921013		8	8.354	3.716	0.539893	3.67657	3.671	0.14707		8	-3.36	4.387	-0.25712	4.37946	4.61	-0.0557743		8	-12.921
9	-4.271	1.036	-0.0771551	1.03312	1.028	-0.0750536		9	-0.722	2.04	-0.0257059	2.03984	2.077	-0.0123765		9	-1.756	2.238	-0.0685794	2.23695	2.17	-0.0316034		9	-2.827	2.78	-0.137111	2.77662	2.766	-0.0495701		9	-2.882	3.75	-0.188547	3.74526	3.911	-0.0482094		9	-9.971	3.812	-0.660047	3.75442	3.964	-0.16651		9	-5.894
10	5.889	0.961	0.0986001	0.955928	0.96	0.102708		10	-3.013	1.794	-0.0942972	1.79152	1.825	-0.0516697		10	-0.661	2.229	-0.0257146	2.22885	2.231	-0.011526		10	0.549	2.683	0.0257077	2.68288	2.663	0.00965367		10	1.616	3.344	0.0943034	3.34267	3.497	0.0269669		10	-5.961	3.714	-0.385704	3.69392	3.68	-0.104811		10	-10.565
11	-2.463	0.798	-0.0342934	0.797263	0.844	-0.040632		11	0.498	1.971	0.0171312	1.97093	2.047	0.00836893		11	0.607	2.426	0.0257009	2.42586	2.454	0.0104731		11	-8.36	2.417	-0.351413	2.39132	2.47	-0.142273		11	-3.619	2.851	-0.179959	2.84531	2.932	-0.0613777		11	-8.354	3.716	-0.539893	3.67657	3.823	-0.141222		11	-6.616
12	9.717	0.635	0.107176	0.62589	0.638	0.167988		12	2.688	1.828	0.0857282	1.82599	1.933	0.0443498		12	-0.674	2.186	-0.0257145	2.18585	2.165	-0.0118773		12	-4.764	2.167	-0.179973	2.15951	2.129	-0.0845341		12	-5.164	2.952	-0.2657	2.94002	3.014	-0.0881553		12	-5.167	3.236	-0.291431	3.22285	3.373	-0.0864011		12	-4.232
13	4.932	0.847	0.0728194	0.843864	0.815	0.089349		13	-1.351	1.818	-0.0428634	1.81749	1.947	-0.0220151		13	-5.428	1.903	-0.180014	1.89447	1.94	-0.0927907		13	2.44	3.423	0.145728	3.4199	3.466	0.042045		13	1.519	3.232	0.0856753	3.23086	3.33	0.0257283		13	-1.435	3.764	-0.0942613	3.76282	3.827	-0.0246306		13	-5.688
14	0.533	0.921	0.00856758	0.92096	0.918	0.00933287		14	-2.943	1.837	-0.0943161	1.83458	1.935	-0.0487422		14	4.883	1.712	0.145728	1.70579	1.694	0.0860258		14	1.694	3.19	0.0943014	3.18861	3.219	0.0292952		14	-3.381	3.052	-0.179993	3.04669	3.107	-0.0579314		14	-5.981	3.619	-0.377095	3.5993	3.695	-0.102055		14	-1.44
15	-2.228	1.102	-0.0428415	1.10117	1.084	-0.0395217		15	-2.171	1.81	-0.0685665	1.8087	1.806	-0.0379659		15	0.858	2.289	0.0342763	2.28874	2.361	0.0145177		15	1.605	3.061	0.0857352	3.0598	3.014	0.0284456		15	-0.669	3.669	-0.0428392	3.66875	3.734	-0.0114727		15	1.342	3.661	0.0857413	3.66	3.783	0.0226649		15	-0.846
16	-1.729	1.136	-0.0342756	1.13548	1.136	-0.0301722		16	0.541	1.817	0.0171563	1.81692	1.956	0.0087711		16	3.499	2.387	0.145681	2.38255	2.42	0.0601989		16	-2.141	2.753	-0.102849	2.75108	2.813	-0.036562		16	3.625	3.117	0.197075	3.11076	3.106	0.0634499		16	-3.206	4.138	-0.231422	4.13152	4.184	-0.0553112		16	-8.41
17	2.529	1.068	0.0471255	1.06696	1.057	0.0445842		17	0.507	1.937	0.0171399	1.93692	1.979	0.00866091		17	-4.764	2.167	-0.179973	2.15951	2.245	-0.0801662		17	-4.03	3.781	-0.265724	3.77165	3.801	-0.069909		17	2.917	2.695	0.137147	2.69151	2.766	0.049583		17	-4.122	3.815	-0.274224	3.80513	3.943	-0.069547		17	-7.268
18	-6.273	1.216	-0.132867	1.20872	1.226	-0.108375		18	0.761	1.937	0.0257264	1.93683	1.971	0.0130525		18	-0.395	2.486	-0.0171385	2.48594	2.439	-0.00702684		18	3.742	3.152	0.205712	3.14528	3.132	0.0656806		18	1.654	3.267	0.0942978	3.26564	3.31	0.0284888		18	-6.293	3.441	-0.377178	3.42027	3.549	-0.106277		18	-5.924
19	2.104	1.051	0.0385859	1.05029	1.089	0.0354324		19	3.918	1.881	0.128526	1.8766	1.896	0.0677881		19	4.728	2.288	0.18859	2.28021	2.278	0.0827874		19	0.713	3.446	0.0428816	3.44573	3.377	0.0126981		19	-4.624	3.508	-0.282802	3.49658	3.613	-0.0782736		19	0.231	4.251	0.0171388	4.25097	4.341	0.00394811		19	-6.449
20	-8.189	1.173	-0.167081	1.16104	1.162	-0.143787		20	-0.466	2.109	-0.0171528	2.10893	2.119	-0.00809476		20	2.054	2.153	0.0771665	2.15162	2.219	0.0347753		20	1.385	2.838	0.0685958	2.83717	2.877	0.0238428		20	-6.231	3.475	-0.377167	3.45447	3.648	-0.10339		20	-3.837	4.226	-0.282796	4.21653	4.507	-0.0627461		20	-8.197
21	8.065	1.069	0.149977	1.05843	1.034	0.145045		21	-1.599	1.843	-0.0514274	1.84228	1.901	-0.0270528		21	-5.732	2.317	-0.231411	2.30541	2.297	-0.100745		21	6.993	3.238	0.39422	3.21391	3.469	0.113641		21	6.34	3.105	0.34288	3.08601	3.305	0.103746		21	-8.241	3.767	-0.539951	3.7281	3.838	-0.140686		21	-7.431
22	-0.735	1.003	-0.0128663	1.00292	0.988	-0.0130226		22	1.918	1.792	0.0599767	1.791	1.824	0.032882		22	0.229	2.143	0.00856513	2.14298	2.12	0.00404015		22	6.035	3.017	0.317195	3.00028	3.075	0.103153		22	-3.766	4.046	-0.265748	4.03726	4.15	-0.0640358		22	-9.999	3.307	-0.574198	3.25677	3.386	-0.16958		22	-8.817
23	8.881	0.833	0.128601	0.823013	0.819	0.157022		23	-2.966	1.656	-0.085687	1.65378	1.741	-0.0492171		23	3.024	2.274	0.119963	2.27083	2.243	0.0534834		23	-1.252	3.138	-0.0685646	3.13725	3.221	-0.0212867		23	4.157	2.956	0.21428	2.94822	3.225	0.0664433		23	4.416	4.341	0.334246	4.32811	4.696	0.0711767		23	-9.321
24	-6.413	1.113	-0.124316	1.10604	1.079	-0.115214		24	1.386	2.126	0.0514235	2.12538	2.135	0.0240859		24	0.704	2.091	0.0256917	2.09084	2.099	0.01224		24	3.586	3.152	0.197147	3.14583	3.184	0.061918		24	-5.682	3.376	-0.334248	3.35941	3.392	-0.0985401		24	2.84	4.325	0.214291	4.31969	4.572	0.0468703		24	-6.222
25	-8.366	0.883	-0.128473	0.873604	0.882	-0.145661		25	-1.102	2.229	-0.0428689	2.22859	2.183	-0.0196376		25	-1.881	2.35	-0.0771358	2.34873	2.318	-0.0332769		25	-5.499	2.773	-0.265732	2.76024	2.811	-0.0945329		25	-8.109	3.342	-0.471412	3.30859	3.413	-0.138122		25	-5.995	3.611	-0.377139	3.59125	3.608	-0.104529		25	-6.24
26	3.517	0.77	0.0472354	0.76855	0.802	0.058897		26	-7.209	2.186	-0.274319	2.16872	2.303	-0.119114		26	-1.806	1.904	-0.0600054	1.90305	1.897	-0.0316317		26	-7.677	2.759	-0.36857	2.73427	2.866	-0.128601		26	2.148	2.745	0.102885	2.74307	2.963	0.0347233		26	-3.237	3.339	-0.188541	3.33367	3.381	-0.0557648		26	-5.872
27	-4.42	0.89	-0.0685897	0.887353	0.91	-0.0753733		27	0.722	2.04	0.0257059	2.03984	2.157	0.0119174		27	-0.57	1.723	-0.0171408	1.72291	1.683	-0.0101847		27	-2.481	2.574	-0.111424	2.57159	2.529	-0.0440583		27	-1.473	3.001	-0.0771433	3.00001	3.072	-0.0251118		27	-5.032	4.104	-0.35997	4.08818	4.269	-0.084322		27	-5.426
28	-3.814	1.095	-0.0728369	1.09257	1.098	-0.066336		28	-0.725	2.031	-0.0256989	2.03084	2.114	-0.0121565		28	-1.189	2.066	-0.0428705	2.06556	2.096	-0.0204535		28	-8.867	2.169	-0.334333	2.14308	2.304	-0.14511		28	-1.208	2.846	-0.0599994	2.84537	2.91	-0.0206184		28	-1.315	2.615	-0.0600118	2.61431	2.619	-0.022914		28	-7.342
29	7.176	1.201	0.150026	1.19159	1.196	0.12544		29	-0.464	2.117	-0.017144	2.11693	2.172	-0.00789317		29	3.013	1.957	0.102865	1.95429	1.919	0.0536034		29	-5.727	2.92	-0.291383	2.90543	2.928	-0.099516		29	-4.803	3.071	-0.257135	3.06022	3.179	-0.0808855		29	0	3.505	0	3.505	3.587	0		29	-3.151
30	2.509	1.077	0.0471471	1.07597	1.071	0.0440216		30	2.121	2.084	0.0771288	2.08257	2.093	0.0368508		30	-4.459	1.874	-0.145695	1.86833	1.991	-0.073177		30	-2.032	2.659	-0.0942819	2.65733	2.573	-0.0366428		30	-0.284	3.454	-0.0171205	3.45396	3.622	-0.00472681		30	-0.12	4.097	-0.00858073	4.09699	4.268	-0.00201048		30	-6.908
31	-0.696	1.059	-0.0128639	1.05892	1.03	-0.0124892		31	-5.303	2.04	-0.188542	2.03127	2.011	-0.0937555		31	4.726	2.184	0.179941	2.17657	2.204	0.0816431		31	-6.929	3.41	-0.41138	3.38509	3.384	-0.121566		31	-6.216	3.483	-0.377129	3.46252	3.575	-0.105491		31	-8.397	3.639	-0.531408	3.59999	3.669	-0.144837		31	-7.894
32	-13.66	1.107	-0.261429	1.07569	1.182	-0.221175		32	3.795	1.684	0.111459	1.68031	1.66	0.0671437		32	3.668	2.01	0.12859	2.00588	2.019	0.0636898		32	-4.424	3	-0.23141	2.99106	2.966	-0.0780209		32	-2.041	3.611	-0.128604	3.60871	3.715	-0.0346176		32	-6.829	4.109	-0.488587	4.07985	4.193	-0.116524		32	-7.112
33	6.285	0.979	0.107175	0.973116	1.04	0.103053		33	-0.951	2.066	-0.0342901	2.06572	2.109	-0.0162589		33	-2.556	1.922	-0.0857132	1.92009	1.952	-0.0439104		33	-4.376	3.37	-0.257136	3.36018	3.385	-0.0759633		33	-3.489	3.521	-0.214277	3.51447	3.61	-0.0593566		33	-10.134	3.848	-0.677059	3.78797	3.956	-0.171147		33	-6.04
34	-4.585	0.911	-0.0728235	0.908085	0.927	-0.0785582		34	2.139	2.067	0.0771485	2.06556	2.104	0.0366676		34	1.001	1.963	0.0342933	1.9627	1.958	0.0175145		34	-5.235	3.288	-0.3	3.27429	3.383	-0.0886787		34	-1.42	4.15	-0.102842	4.14873	4.253	-0.024181		34	-7.058	4.534	-0.557111	4.49964	4.664	-0.119449		34	-5.793
35	-1.831	0.939	-0.0300025	0.938521	0.877	-0.0342104		35	0	1.86	0	1.86	1.954	0		35	3.001	2.128	0.111408	2.12508	2.129	0.0523288		35	-4.91	2.503	-0.214234	2.49381	2.61	-0.0820819		35	1.76	3.07	0.0942888	3.06855	3.115	0.0302693		35	-0.571	4.303	-0.0428823	4.30279	4.474	-0.00958477
36	-5.952	0.909	-0.094259	0.9041	0.855	-0.110244		36	-1.073	2.289	-0.0428645	2.2886	2.3	-0.0186367		36	-4.526	2.063	-0.162794	2.05657	2.044	-0.079645		36	2.961	2.489	0.128572	2.48568	2.496	0.0515113		36	-3.907	3.522	-0.239979	3.51381	3.581	-0.0670146		36	-4.953	3.871	-0.334216	3.85655	3.787	-0.0882536
37	-7.055	0.872	-0.107101	0.865398	0.79	-0.135571										37	-2.175	2.033	-0.077156	2.03154	2.103	-0.0366885		37	-2.995	2.952	-0.154238	2.94797	3.008	-0.0512761		37	-7.216	3.343	-0.419915	3.31652	3.394	-0.123723		37	-6.352	4.415	-0.48846	4.3879	4.503	-0.108474
																38	1.326	1.852	0.0428571	1.8515	1.849	0.0231785		38	-4.792	2.873	-0.240007	2.86296	2.966	-0.0809193		38	-2.998	3.442	-0.18002	3.43729	3.52	-0.0511422		38	-7.228	3.542	-0.445648	3.51385	3.708	-0.120185
																39	6.829	1.442	0.171463	1.43177	1.438	0.119237										39	-2.285	3.225	-0.128581	3.22244	3.343	-0.0384629
[truncated: 67 more columns]

## Sheet: Figure 2H
Quantitative analysis of root horizontal growth index, HGI, of Ws-4 seedlings grown at different Pi concentrations
1/2 MS medium with 0 μM KH2PO4								1/2 MS medium with 50 μM KH2PO4								1/2 MS medium with 150 μM KH2PO4								1/2 MS medium with 300 μM KH2PO4								1/2 MS medium with 400 μM KH2PO4								1/2 MS medium with 500 μM KH2PO4								1/2 MS medium with 625 μM KH2PO4
Seelings #	Deviation from the gravity vector (θ)	Lc (cm)	Lx (cm)	Ly (cm)	Length(L) (cm)	HGI value		Seelings #	Deviation from the gravity vector (θ)	Lc (cm)	Lx (cm)	Ly (cm)	Length(L) (cm)	HGI value		Seelings #	Deviation from the gravity vector (θ)	Lc (cm)	Lx (cm)	Ly (cm)	Length(L) (cm)	HGI value		Seelings #	Deviation from the gravity vector (θ)	Lc (cm)	Lx (cm)	Ly (cm)	Length(L) (cm)	HGI value		Seelings #	Deviation from the gravity vector (θ)	Lc (cm)	Lx (cm)	Ly (cm)	Length(L) (cm)	HGI value		Seelings #	Deviation from the gravity vector (θ)	Lc (cm)	Lx (cm)	Ly (cm)	Length(L) (cm)	HGI value		Seelings #	Deviation from the gravity vector (θ)
1	-1.548	0.938	-0.0253395	0.937658	0.901	-0.0281238		1	-6.9	1.336	-0.160503	1.32632	1.352	-0.118715		1	-5.627	1.724	-0.169041	1.71569	1.78	-0.0949671		1	-0.682	2.129	-0.0253412	2.12885	2.22	-0.011415		1	-11.344	2.75202	-0.54132	2.69826	2.835	-0.190942		1	-30.84	2.687	-1.37747	2.30706	2.776	-0.496207		1	-25.902
2	0.531	0.913	0.00846129	0.912961	0.914	0.00925743		2	1.45	1.335	0.0337816	1.33457	1.398	0.0241642		2	-0.237	2.045	-0.00845898	2.04498	2.063	-0.00410033		2	-4.399	1.763	-0.135225	1.75781	2.018	-0.0670094		2	-20.84	2.99575	-1.06577	2.79976	3.116	-0.34203		2	-25.148	2.446	-1.03945	2.21415	2.574	-0.403826		2	-27.653
3	-5.758	1.011	-0.101431	1.0059	1.02	-0.0994417		3	-1.695	1.429	-0.0422684	1.42837	1.457	-0.0290106		3	4.97	1.951	0.169023	1.94366	1.961	0.0861923		3	-2.006	2.173	-0.076064	2.17167	2.42	-0.0314314		3	-20.36	3.18482	-1.10805	2.98585	3.296	-0.336182		3	-18.523	3.484	-1.10682	3.30352	3.878	-0.285409		3	-21.828
4	-5.56	0.959	-0.0929157	0.954488	0.94	-0.0988465		4	-8.849	1.428	-0.219671	1.411	1.431	-0.153508		4	5.659	1.885	0.185875	1.87581	1.955	0.095077		4	-2.777	2.267	-0.109833	2.26434	2.392	-0.045917		4	-16.475	2.89316	-0.820492	2.77438	3.004	-0.273133		4	-28.564	2.492	-1.19153	2.18868	2.724	-0.437417		4	-34.252
5	-5.161	1.315	-0.11829	1.30967	1.323	-0.0894107		5	3.279	1.625	0.0929469	1.62234	1.574	0.0590514		5	-5.466	1.774	-0.168982	1.76593	1.839	-0.0918882		5	-0.963	2.011	-0.0337983	2.01072	2.063	-0.0163831		5	-15.827	2.82217	-0.7697	2.71518	2.967	-0.25942		5	-14.659	3.205	-0.811076	3.10067	3.229	-0.251185		5	-34.624
6	-2.42	1.201	-0.0507115	1.19993	1.219	-0.0416009		6	-5.024	1.544	-0.135213	1.53807	1.572	-0.0860132		6	3.608	1.88	0.118308	1.87627	1.899	0.0623002		6	8.577	2.606	0.388655	2.57686	2.795	0.139054		6	-14.608	3.08558	-0.778198	2.98584	3.129	-0.248705		6	-13.14	2.49	-0.566055	2.42481	2.85	-0.198616		6	-24.193
7	6.776	0.859	0.101352	0.853	0.919	0.110285		7	0.67	1.445	0.016897	1.4449	1.44	0.011734		7	11.37	1.586	0.31267	1.55487	1.68	0.186113		7	2.359	2.258	0.0929408	2.25609	2.366	0.0392818		7	-6.99	3.12751	-0.380606	3.10427	3.198	-0.119014		7	-21.525	2.925	-1.0732	2.721	3.085	-0.347878		7	-25.086
8	-3.691	0.787	-0.0506636	0.785368	0.783	-0.0647044		8	-8.178	1.426	-0.202847	1.4115	1.469	-0.138085		8	-5.136	1.51	-0.135175	1.50394	1.577	-0.0857168		8	-4.514	2.255	-0.177475	2.24801	2.322	-0.0764318		8	-22.017	1.66967	-0.625927	1.5479	1.828	-0.342411		8	-25.067	2.313	-0.979967	2.09515	2.336	-0.419506		8	-24.324
9	4.399	0.992	0.076088	0.989078	1.007	0.0755591		9	-4.909	1.382	-0.118262	1.37693	1.291	-0.0916053		9	4.907	1.679	0.143619	1.67285	1.649	0.0870948		9	-16.39	1.497	-0.422415	1.43617	1.522	-0.277539		9	-18.693	2.37525	-0.761262	2.24996	2.409	-0.316007		9	-27.793	2.646	-1.23377	2.34075	3.033	-0.406783		9	-25.477
10	-5.356	0.815	-0.0760752	0.811442	0.827	-0.0919893		10	1.005	1.445	0.0253448	1.44478	1.42	0.0178485		10	7.615	1.594	0.21123	1.57994	1.597	0.132267		10	-7.209	2.155	-0.270429	2.13796	2.242	-0.12062		10	-18.821	2.77919	-0.896601	2.63059	2.822	-0.317718		10	-26.818	2.566	-1.15767	2.29001	2.794	-0.414342		10	-34.139
11	1.409	1.031	0.0253515	1.03069	1.049	0.0241673		11	1.102	1.758	0.0338105	1.75767	1.732	0.019521		11	5.194	1.68	0.152088	1.6731	1.73	0.0879119		11	-11.259	1.861	-0.36335	1.82518	1.784	-0.203671		11	-23.302	2.45899	-0.972722	2.25842	2.54	-0.382961		11	-30.892	2.304	-1.18292	1.97715	2.498	-0.473548		11	-19.516
12	3.151	0.922	0.0506801	0.920606	0.978	0.0518202		12	-2.403	1.209	-0.0506909	1.20794	1.181	-0.042922		12	9.314	2.141	0.34651	2.11277	2.2	0.157505		12	-8.71	2.009	-0.30423	1.98583	2.029	-0.149941		12	-15.871	2.69088	-0.73588	2.5883	2.77	-0.265661		12	-21.991	2.369	-0.887098	2.19664	2.475	-0.358423		12	-35.19
13	0.49	0.989	0.00845794	0.988964	0.981	0.00862175		13	-1.961	1.234	-0.0422265	1.23328	1.246	-0.0338897		13	-0.872	1.665	-0.0253391	1.66481	1.769	-0.014324		13	-0.264	1.834	-0.00845044	1.83398	1.944	-0.00434693		13	-10.253	2.51856	-0.448291	2.47834	2.637	-0.17		13	-12.108	2.497	-0.523758	2.44145	2.633	-0.198921		13	-26.854
14	-3.514	0.965	-0.0591472	0.963186	0.949	-0.0623258		14	0.548	1.766	0.0168905	1.76592	1.705	0.00990644		14	-5.793	1.758	-0.177443	1.74902	1.69	-0.104996		14	0.431	2.248	0.0169101	2.24794	2.363	0.00715621		14	-7.952	2.69029	-0.372184	2.66442	2.842	-0.130958		14	-14.701	2.297	-0.582921	2.2218	2.407	-0.242177		14	-32.606
15	-9.978	0.927	-0.160621	0.912979	0.961	-0.16714		15	0.881	1.648	0.0253392	1.64781	1.764	0.0143646		15	2.551	1.708	0.0760208	1.70631	1.661	0.0457681		15	7.343	1.653	0.211268	1.63944	1.774	0.119091		15	-5.638	1.98041	-0.194561	1.97083	1.97	-0.0987619		15	-21.704	2.765	-1.02253	2.56898	2.99	-0.341983		15	-21.894
16	5.281	1.01	0.0929608	1.00571	1.031	0.0901657		16	6.71	0.868	0.101421	0.862054	0.856	0.118482		16	1.822	1.86	0.0591378	1.85906	1.83	0.0323158		16	-8.361	2.673	-0.38868	2.64459	2.816	-0.138026		16	-14.24	2.88851	-0.710527	2.79976	3.039	-0.233803		16	-16.699	2.646	-0.760312	2.53441	2.918	-0.260559		16	-26.475
17	4.899	0.89	0.0760056	0.886749	0.856	0.0887916		17	-0.273	1.774	-0.00845263	1.77398	1.924	-0.00439326		17	5.528	1.579	0.152109	1.57166	1.683	0.0903794		17	-6.463	2.177	-0.245047	2.16316	2.306	-0.106265		17	-21.321	3.18706	-1.15879	2.96893	3.331	-0.347881		17	-17.983	2.709	-0.836363	2.57666	2.961	-0.282459		17	-22.805
18	-7.524	0.903	-0.11824	0.895225	0.881	-0.134211		18	-6.854	1.77	-0.211231	1.75735	1.849	-0.114241		18	0.764	1.901	0.0253478	1.90083	1.968	0.01288		18	-1.437	2.358	-0.0591333	2.35726	2.416	-0.0244757		18	-10.598	2.80532	-0.515947	2.75747	2.929	-0.176151		18	-18.385	3.081	-0.971749	2.92374	3.233	-0.300572		18	-32.079
19	-5.609	0.951	-0.09295	0.946447	0.946	-0.0982558		19	1.235	1.961	0.0422657	1.96054	2.052	0.0205973		19	-10.115	1.828	-0.321042	1.79959	1.927	-0.166602		19	-6.139	2.923	-0.312588	2.90624	3.026	-0.103301		19	-20.106	2.01766	-0.693587	1.8947	2.102	-0.329965		19	-25.363	2.702	-1.15741	2.44156	2.876	-0.402436		19	-23.962
20	-1.081	0.896	-0.0169038	0.895841	0.935	-0.018079		20	-3.468	1.676	-0.101383	1.67293	1.699	-0.0596722		20	9.838	1.484	0.253561	1.46218	1.617	0.156809		20	-2.49	2.334	-0.101401	2.3318	2.35	-0.0431492		20	-10.21	3.19718	-0.566722	3.14656	3.245	-0.174645		20	-22.605	2.572	-0.988615	2.37441	2.82	-0.350573		20	-17.187
21	-5.711	0.934	-0.0929431	0.929364	0.973	-0.0955222		21	-3.783	2.049	-0.135189	2.04454	2.09	-0.0646835		21	4.359	1.89	0.14365	1.88453	1.953	0.0735537		21	-9.154	1.806	-0.287314	1.783	1.903	-0.15098		21	-10.061	3.1957	-0.558277	3.14655	3.251	-0.171725		21	-29.018	2.561	-1.2423	2.23951	2.742	-0.453064		21	-22.027
22	-3.013	0.965	-0.0507228	0.963666	0.974	-0.0520768		22	2.559	1.514	0.0675973	1.51249	1.583	0.042702		22	-6.404	1.667	-0.185934	1.6566	1.756	-0.105885		22	-4.399	2.424	-0.185925	2.41686	2.468	-0.0753342		22	-17.027	2.8308	-0.828922	2.70672	2.967	-0.27938		22	-19.743	2.927	-0.988746	2.75494	3.136	-0.315289		22	-28.158
23	-6.009	0.969	-0.101439	0.963676	1.046	-0.0969784		23	-4.378	1.771	-0.135191	1.76583	1.737	-0.0778304		23	0.538	1.8	0.0169015	1.79992	1.88	0.00899017		23	-8.984	2.164	-0.337927	2.13745	2.254	-0.149923		23	-21.086	2.13946	-0.769712	1.99621	2.295	-0.335387		23	-15.099	2.984	-0.777295	2.88098	3.153	-0.246526		23	-40.133
24	4.351	0.78	0.0591757	0.777752	0.877	0.0674752		24	-5.511	1.935	-0.185831	1.92606	1.853	-0.100287		24	10.905	1.876	0.354904	1.84212	1.877	0.18908		24	-1.66	2.333	-0.0675833	2.33202	2.396	-0.0282067		24	-22.41	2.66249	-1.01503	2.46142	2.838	-0.357655		24	-29.055	3.48	-1.69006	3.04206	3.614	-0.467642		24	-13.291
25	-8.499	0.743	-0.10981	0.734841	0.766	-0.143355		25	0.263	1.842	0.00845515	1.84198	1.833	0.00461274		25	2.545	1.903	0.0845009	1.90112	1.959	0.0431347		25	-9.768	2.341	-0.397172	2.30706	2.448	-0.162243		25	-14.76	3.08773	-0.786662	2.98584	3.177	-0.247612		25	-30.178	2.219	-1.11546	1.91825	2.298	-0.485407		25	-37.488
26	1.868	0.778	0.0253604	0.777587	0.807	0.0314256		26	-10.023	1.845	-0.32111	1.81684	1.851	-0.173479		26	2.603	1.861	0.0845179	1.85908	1.964	0.0430335		26	-5.061	2.299	-0.202809	2.29004	2.449	-0.0828131		26	-13.938	2.38793	-0.575185	2.31762	2.593	-0.221822		26	-17.571	2.659	-0.802719	2.53494	2.67	-0.300644		26	-24.102
27	-8.13	0.777	-0.109883	0.769191	0.788	-0.139445		27	4.708	1.441	0.118274	1.43614	1.395	0.0847842		27	0.295	1.639	0.00843872	1.63898	1.627	0.00518667		27	0.865	2.239	0.0338011	2.23874	2.295	0.0147282		27	-10.584	2.48681	-0.456769	2.4445	2.648	-0.172496		27	-19.783	2.272	-0.768978	2.13791	2.604	-0.295307		27	-27.116
28	0.526	0.921	0.00845506	0.920961	0.932	0.00907195		28	-0.881	1.648	-0.0253392	1.64781	1.674	-0.0151369		28	8.207	1.776	0.253524	1.75781	1.867	0.135792		28	-3.38	2.15	-0.12676	2.14626	2.201	-0.0575918		28	-9.176	2.22772	-0.355249	2.19921	2.416	-0.14704		28	-19.25	2.819	-0.929398	2.66139	2.998	-0.310006		28	-32.605
29	-1.992	0.972	-0.0337867	0.971413	0.909	-0.0371691		29	1.858	1.564	0.0507088	1.56318	1.638	0.0309578		29	-0.329	1.47	-0.00844089	1.46998	1.56	-0.00541083		29	-1.548	2.189	-0.0591345	2.1882	2.244	-0.0263523		29	-8.366	2.32545	-0.338344	2.30071	2.597	-0.130283		29	-14.58	3.457	-0.870236	3.34567	3.512	-0.247789		29	-19.424
30	5.092	0.857	0.0760632	0.853618	0.839	0.0906594		30	4.699	1.238	0.101418	1.23384	1.242	0.0816573		30	6.782	1.574	0.185877	1.56299	1.635	0.113686		30	-11.149	2.36	-0.456332	2.31546	2.452	-0.186106		30	-8.231	2.7178	-0.389092	2.6898	2.935	-0.13257		30	-12.078	1.979	-0.414092	1.93519	2.156	-0.192065		30	-24.588
31	-4.399	0.992	-0.076088	0.989078	1.047	-0.0726724		31	-2.353	1.235	-0.0507042	1.23396	1.213	-0.0418007		31	0.507	1.91	0.016901	1.90993	1.987	0.0085058		31	7.965	2.073	0.287252	2.053	2.187	0.131345		31	-6.546	3.11612	-0.355241	3.09581	3.157	-0.112525		31	-22.525	2.735	-1.04774	2.52635	2.863	-0.365959		31	-25.971
32	-1.081	0.896	-0.0169038	0.895841	0.885	-0.0191004		32	-4.439	1.856	-0.14365	1.85043	1.969	-0.0729559		32	-1.425	1.699	-0.0422514	1.69847	1.706	-0.0247663		32	-8.731	2.505	-0.380248	2.47597	2.522	-0.150772		32	-15.255	1.92883	-0.507505	1.86087	2.056	-0.246841		32	-25.758	2.683	-1.16595	2.41641	2.882	-0.404564		32	-27.646
33	-4.086	0.949	-0.0676198	0.946588	0.933	-0.0724757		33	-9.841	1.681	-0.287307	1.65627	1.683	-0.170711		33	13.134	1.822	0.414012	1.77434	1.953	0.211988		33	-3.96	2.202	-0.15207	2.19674	2.31	-0.0658312		33	-15.969	2.79777	-0.769714	2.6898	2.907	-0.264779		33	-32.584	2.306	-1.24186	1.94304	2.596	-0.478376		33	-28.716
34	-4.485	0.864	-0.0675632	0.861354	0.845	-0.0799564		34	1.438	2.02	0.0506923	2.01936	1.981	0.0255892		34	3.409	1.989	0.118272	1.98548	1.978	0.0597939		34	-7.775	2.311	-0.31264	2.28975	2.467	-0.126729		34	-20.671	2.46805	-0.871225	2.30916	2.715	-0.320893		34	-25.541	2.959	-1.27579	2.66984	2.998	-0.425548		34	-23.82
35	5.143	0.848	0.0760162	0.844586	0.869	0.0874755		35	-7.392	1.576	-0.202764	1.5629	1.681	-0.120621		35	-1.917	2.021	-0.0676059	2.01987	1.987	-0.0340241		35	-1.895	2.3	-0.0760563	2.29874	2.342	-0.0324749		35	-22.964	3.25202	-1.26878	2.9943	3.341	-0.379762		35	-20.183	2.278	-0.785955	2.13812	2.489	-0.315771		35	-30.178
36	5.768	0.841	0.084521	0.836742	0.876	0.0964852		36	-0.69	1.403	-0.0168956	1.4029	1.456	-0.0116041		36	-7.155	2.035	-0.253467	2.01915	2.125	-0.119279		36	-2.621	2.402	-0.109841	2.39949	2.509	-0.0437789		36	-12.23	2.9946	-0.634366	2.92664	3.189	-0.198923		36	-18.55	2.656	-0.844959	2.51801	2.676	-0.315754		36	-17.078
37	1.206	0.803	0.0169008	0.802822	0.828	0.0204116		37	-6.766	2.008	-0.236572	1.99402	2.052	-0.115288		37	2.936	1.65	0.0845137	1.64783	1.619	0.0522012		37	-3.475	2.091	-0.126742	2.08716	2.133	-0.0594195
								38	-2.899	2.005	-0.101404	2.00243	1.993	-0.05088		38	-7.363	1.517	-0.194411	1.50449	1.604	-0.121204
																39	10.984	2.04	0.388691	2.00263	2.066	0.188137
																40	7.025	1.796	0.219655	1.78252	1.725	0.127336
[truncated: 67 more columns]

## Sheet: Figure 3B
Quantification of HGI for Ws-4 grown on different sources of Pi.
1/2 MS medium								1/2 MS medium with 1250 μM KH2PO4								1/2 MS medium with 1250 μM NaH2PO4								1/2 MS medium with 1250 μM NH4H2PO4														Shapiro-Wilk test
Seelings number	Deviation from the gravity vector (θ)	Lc (cm)	Lx (cm)	Ly (cm)	Length(L) (cm)	HGI value		Seelings number	Deviation from the gravity vector (θ)	Lc (cm)	Lx (cm)	Ly (cm)	Length(L) (cm)	HGI value		Seelings number	Deviation from the gravity vector (θ)	Lc (cm)	Lx (cm)	Ly (cm)	Length(L) (cm)	HGI value		Seelings number	Deviation from the gravity vector (θ)	Lc (cm)	Lx (cm)	Ly (cm)	Length(L) (cm)	HGI value			n	Mean	SD	SEM		W	P value	Passed normality test (alpha=0.05)?	P value summary		ANOVA table	SS	DF	MS	F (DFn, DFd)	P value
1	-15.819	2.847	-0.77609	2.73918	3.243	-0.239312		1	-43.103	2.524	-1.72468	1.84284	3.439	-0.501506		1	-33.179	2.211	-1.20998	1.85053	2.575	-0.469897		1	-40.946	2.128	-1.39458	1.60734	2.493	-0.559398		1/2 MS medium	36	-0.3928	0.1148	0.01914		0.9658	0.3217	Yes	ns		Treatment (between treatments)	1.097	3	0.3656	F (3, 144) = 64,39	P<0,0001
2	-18.113	2.579	-0.801791	2.4512	2.781	-0.28831		2	-58.65	2.406	-2.05474	1.25176	3.251	-0.632032		2	-45.909	2.096	-1.50542	1.4584	2.388	-0.630411		2	-45.796	2.405	-1.72405	1.6768	2.886	-0.597385		1/2 MS medium with 1250 μM KH2PO4	40	-0.5658	0.06094	0.009635		0.9876	0.9335	Yes	ns		Residual (within treatments)	0.8175	144	0.005677
3	-35.407	2.32	-1.34416	1.89093	2.679	-0.501741		3	-49.357	3.518	-2.6694	2.29143	4.497	-0.593595		3	-45.356	2.681	-1.9075	1.88394	3.452	-0.552577		3	-49.086	2.353	-1.77815	1.54104	2.971	-0.598501		1/2 MS medium with 1250 μM NaH2PO4	31	-0.6122	0.05111	0.00918		0.9543	0.2054	Yes	ns		Total	1.914	147
4	-21.209	1.634	-0.591134	1.52332	1.896	-0.311779		4	-45.418	2.28	-1.62392	1.6004	2.498	-0.650089		4	-42.647	2.432	-1.64763	1.78884	3.042	-0.541627		4	-50.477	2.459	-1.8968	1.56488	3.183	-0.595915		1/2 MS medium with 1250 μM NH4H2PO4	41	-0.5961	0.05764	0.009002		0.9534	0.0921	Yes	ns
5	-30.651	2.15	-1.09609	1.84962	2.358	-0.464837		5	-46.273	3.016	-2.17949	2.08473	3.415	-0.63821		5	-36.158	2.299	-1.35644	1.8562	2.579	-0.525957		5	-48.552	2.443	-1.83117	1.61712	3.398	-0.538896
6	-27.135	2.047	-0.933613	1.8217	2.397	-0.389492		6	-44.256	2.581	-1.80119	1.84859	3.554	-0.506807		6	-57.131	1.818	-1.52696	0.986665	2.471	-0.617953		6	-46.548	2.456	-1.78294	1.68911	3.466	-0.514407
7	-24.955	2.54	-1.07164	2.30286	2.929	-0.365873		7	-34.535	2.667	-1.51195	2.19702	2.963	-0.510276		7	-53.13	2.362	-1.8896	1.4172	3.118	-0.606029		7	-45	2.021	-1.42906	1.42906	2.748	-0.520037
8	-16.504	1.933	-0.549131	1.85336	2.242	-0.244929		8	-40.941	2.612	-1.7116	1.97306	3.031	-0.564697		8	-45.437	2.188	-1.5589	1.5353	2.614	-0.596368		8	-48.814	2.259	-1.70007	1.48756	2.603	-0.653119
9	-30.399	1.991	-1.00748	1.71728	2.27	-0.443825		9	-40.865	2.788	-1.82413	2.10843	3.728	-0.489305		9	-50.937	2.099	-1.62978	1.32274	2.963	-0.550043		9	-45.725	2.631	-1.88379	1.83671	3.047	-0.618244
10	-31.866	2.986	-1.57641	2.53597	3.46	-0.45561		10	-44.071	3.09	-2.14925	2.2201	3.78	-0.568584		10	-51.34	2.411	-1.88267	1.50615	2.885	-0.652572		10	-50.711	2.031	-1.57192	1.28609	2.659	-0.591168
11	-28.695	2.472	-1.18692	2.16841	2.802	-0.423599		11	-38.928	3.167	-1.98996	2.46372	3.451	-0.576634		11	-42.436	2.24	-1.51148	1.65319	2.609	-0.579332		11	-53.13	2.608	-2.0864	1.5648	3.019	-0.691089
12	-30.217	2.399	-1.20736	2.07304	2.743	-0.44016		12	-46.123	2.556	-1.84244	1.7716	3.121	-0.590336		12	-44.576	2.255	-1.58268	1.60628	2.803	-0.564639		12	-52.836	1.838	-1.46472	1.11033	2.744	-0.53379
13	-39.161	2.868	-1.81115	2.22377	3.169	-0.57152		13	-47.344	2.851	-2.09673	1.93182	4.128	-0.507928		13	-62.526	2.007	-1.78065	0.925922	2.759	-0.645397		13	-49.97	2.314	-1.77185	1.48834	2.998	-0.59101
14	-14.149	2.811	-0.687133	2.72572	3.162	-0.21731		14	-49.737	3.041	-2.32054	1.96539	3.963	-0.585552		14	-56.87	2.683	-2.24683	1.46637	3.162	-0.710573		14	-42.78	2.156	-1.46432	1.58243	2.819	-0.519448
15	-31.35	2.316	-1.20493	1.97788	2.723	-0.442502		15	-34.824	1.995	-1.13926	1.63772	2.136	-0.533361		15	-48.668	2.619	-1.9666	1.72964	3.177	-0.61901		15	-45	2.706	-1.91343	1.91343	3.382	-0.565769
16	-30.256	1.891	-0.952808	1.63341	2.242	-0.424981		16	-47.22	2.156	-1.58243	1.46432	2.749	-0.575639		16	-47.59	3.327	-2.45645	2.24383	3.688	-0.666065		16	-46.909	2.005	-1.46419	1.36973	2.382	-0.61469
17	-26.307	2.262	-1.00247	2.02773	2.446	-0.409843		17	-46.317	2.899	-2.09648	2.00225	3.464	-0.605218		17	-45.796	2.422	-1.73624	1.68866	2.739	-0.633895		17	-46.655	2.899	-2.10825	1.98984	3.594	-0.586603
38	-16.631	1.836	-0.525476	1.7592	2.085	-0.252027		18	-47.291	2.909	-2.13756	1.9731	3.659	-0.584191		18	-54.583	2.611	-2.12785	1.51313	3.245	-0.655732		18	-49.674	2.672	-2.03707	1.72915	3.429	-0.59407
19	-29.867	2.66	-1.32465	2.30671	3.014	-0.439499		19	-42.589	3.176	-2.14931	2.33826	3.509	-0.612513		19	-50.194	2.583	-1.9843	1.65361	3.01	-0.659237		19	-45	2.238	-1.5825	1.5825	2.611	-0.606092
20	-38.766	1.938	-1.21346	1.51108	2.268	-0.535036		20	-46.332	2.89	-2.09049	1.99548	3.66	-0.571172		20	-48.972	2.411	-1.81883	1.58265	2.91	-0.625028		20	-47.827	2.726	-2.0203	1.83016	3.365	-0.600385
21	-36.607	1.983	-1.18251	1.59184	2.342	-0.504914		21	-53.973	3.22	-2.60414	1.8939	3.908	-0.666362		21	-46.762	2.164	-1.57651	1.48241	2.41	-0.654152		21	-59.534	2.323	-2.00226	1.17782	3.308	-0.605279
22	-17.939	3.328	-1.02504	3.16621	3.705	-0.276663		22	-43.995	2.857	-1.98446	2.05533	3.148	-0.630387		22	-50.755	2.167	-1.67823	1.37093	2.702	-0.621106		22	-43.971	2.79	-1.93708	2.00794	3.509	-0.552032
23	-29.134	3.2	-1.55793	2.79515	3.576	-0.435663		23	-50.14	3.162	-2.42719	2.02657	4.507	-0.538538		23	-48.93	2.177	-1.64126	1.43025	2.719	-0.603625		23	-42.546	2.349	-1.58835	1.73059	2.812	-0.564848
24	-18.591	2.654	-0.846123	2.51551	3.007	-0.281384		24	-51.072	2.359	-1.83515	1.48226	2.812	-0.652614		24	-40.236	2.028	-1.30996	1.54816	2.28	-0.574544		24	-36.529	2.372	-1.41188	1.90603	2.849	-0.495572
25	-27.108	2.149	-0.979233	1.91293	2.428	-0.403309		25	-38.182	3.104	-1.91877	2.4399	3.332	-0.575862		25	-51.582	2.623	-2.05512	1.62992	3.246	-0.633123		25	-46.548	1.863	-1.35245	1.28127	2.412	-0.560716
26	-33.524	2.187	-1.20785	1.8232	2.548	-0.474038		26	-44.31	2.764	-1.93077	1.97784	3.433	-0.562413		26	-51.809	2.245	-1.76447	1.38805	2.73	-0.646325		26	-40.752	2.939	-1.91854	2.22642	3.5	-0.548154
27	-16.46	2.099	-0.594743	2.01298	2.279	-0.260967		27	-48.9	2.947	-2.22075	1.93728	3.579	-0.620495		27	-48.468	2.21	-1.65437	1.46531	2.489	-0.664674		27	-42.455	3.002	-2.02638	2.2149	3.387	-0.598283
37	-37.875	2.08	-1.277	1.64185	2.211	-0.577565		28	-39.634	3.038	-1.93788	2.33967	3.385	-0.572491		28	-53.13	2.017	-1.6136	1.2102	2.439	-0.661582		28	-45	2.38	-1.68291	1.68291	2.87	-0.586381
29	-20.225	1.865	-0.644745	1.75001	1.957	-0.329456		29	-51.71	2.28	-1.78954	1.41278	2.548	-0.70233		29	-47.684	2.132	-1.57649	1.4353	2.689	-0.586275		29	-50.749	2.501	-1.93673	1.58243	3.113	-0.622142
30	-31.891	2.439	-1.28854	2.07084	2.652	-0.485873		30	-35.72	2.599	-1.51736	2.11008	3.042	-0.498804		30	-58.191	2.186	-1.85768	1.15222	2.829	-0.656658		30	-35.655	2.672	-1.55752	2.17111	2.965	-0.525301
31	-25.133	2.04	-0.866431	1.84686	2.312	-0.374754		31	-33.69	1.867	-1.03562	1.55344	2.132	-0.485752		31	-49.728	2.212	-1.68772	1.42987	2.937	-0.574641		31	-47.06	2.306	-1.68815	1.57092	2.764	-0.610763
32	-7.184	2.744	-0.343154	2.72246	3.13	-0.109634		32	-42.563	3.143	-2.12593	2.31493	3.94	-0.539575										32	-47.291	2.098	-1.54163	1.42302	2.632	-0.585725
33	-17.067	2.735	-0.802695	2.61456	3.095	-0.259352		33	-37.659	2.754	-1.68259	2.18023	3.076	-0.547004										33	-50.013	1.913	-1.46572	1.22932	2.639	-0.555408
34	-30.7	2.549	-1.30137	2.19176	2.822	-0.461153		34	-45.799	3.6	-2.58083	2.50984	4.331	-0.595898										34	-51.419	2.687	-2.1005	1.67567	3.217	-0.652938
35	-31.304	1.973	-1.02513	1.68578	2.344	-0.437342		35	-44.673	2.923	-2.05504	2.07864	3.434	-0.59844										35	-47.447	1.965	-1.44752	1.32887	2.692	-0.537712
36	-42.94	2.245	-1.52937	1.64349	2.518	-0.607373		36	-36.724	3.72	-2.22441	2.98167	4.37	-0.509019										36	-50.553	2.424	-1.87184	1.54012	2.879	-0.650171
								37	-39.457	3.977	-2.52738	3.07065	4.448	-0.568206										37	-53.746	2.206	-1.77893	1.30455	2.747	-0.647589
								38	-35.538	2.635	-1.53157	2.14418	3.062	-0.500188										38	-54.462	2.242	-1.82438	1.30315	2.609	-0.699265
								39	-45	1.537	-1.08682	1.08682	2.397	-0.45341										39	-58.392	2.163	-1.84213	1.13364	2.57	-0.716781
								40	-27.084	2.33	-1.06084	2.07449	2.554	-0.415364										40	-52.326	2.348	-1.85844	1.43502	2.621	-0.709059
																								41	-56.482	2.182	-1.81916	1.2049	2.502	-0.727083
[truncated: 5 more columns]

## Sheet: Figure 3D
Quantification of HGI for Col-0 grown on different sources of Pi.
1/2 MS medium								1/2 MS medium with 1250 μM KH2PO4								1/2 MS medium with 1250 μM NaH2PO4								1/2 MS medium with 1250 μM NH4H2PO4														Shapiro-Wilk test
Seelings #	Deviation from the gravity vector (θ)	Lc (cm)	Lx (cm)	Ly (cm)	Length(L) (cm)	HGI value		Seelings #	Deviation from the gravity vector (θ)	Lc (cm)	Lx (cm)	Ly (cm)	Length(L) (cm)	HGI value		Seelings #	Deviation from the gravity vector (θ)	Lc (cm)	Lx (cm)	Ly (cm)	Length(L) (cm)	HGI value		Seelings #	Deviation from the gravity vector (θ)	Lc (cm)	Lx (cm)	Ly (cm)	Length(L) (cm)	HGI value			n	Mean	SD	SEM		W	P value	Passed normality test (alpha=0.05)?	P value summary		ANOVA table	SS	DF	MS	F (DFn, DFd)	P value
1	-5.84992	3.35547	-0.342	3.338	3.598	-0.0950528		1	-21.4576	4.64172	-1.698	4.32	5.234	-0.324417		1	-15.35	3.913	-1.03583	3.77341	4.285	-0.241734		1	-17.65	4.947	-1.49994	4.71413	5.272	-0.28451		1/2 MS medium	35	-0.04383	0.05851	0.009891		0.9735	0.5476	Yes	ns		Treatment (between treatments)	1.577	3	0.5257	F (3, 147) = 155,3	P<0,001
2	-2.25694	3.80895	-0.15	3.806	3.9	-0.0384615		2	-18.0385	5.11859	-1.585	4.867	5.652	-0.280432		2	-18.628	3.496	-1.1167	3.31285	3.894	-0.286775		2	-20.593	4.605	-1.6197	4.31075	5.019	-0.322715		1/2 MS medium with 1250 μM KH2PO4	39	-0.2722	0.06397	0.01024		0.9799	0.7013	Yes	ns		Residual (within treatments)	0.4976	147	0.003385
3	-2.27907	3.77198	-0.15	3.769	3.895	-0.0385109		3	-15.0948	4.20095	-1.094	4.056	4.886	-0.223905		3	-16.091	3.996	-1.10755	3.83945	4.26	-0.259987		3	-23.094	4.938	-1.93689	4.54228	5.169	-0.374712		1/2 MS medium with 1250 μM NaH2PO4	40	-0.3037	0.05183	0.008194		0.9755	0.5261	Yes	ns		Total	2.075	150
4	-1.39718	3.07591	-0.075	3.075	3.23	-0.0232198		4	-13.3288	4.42006	-1.019	4.301	5.118	-0.199101		4	-12.804	3.338	-0.739756	3.255	3.53	-0.209563		4	-17.245	4.828	-1.4313	4.61096	5.064	-0.282642		1/2 MS medium with 1250 μM NH4H2PO4	37	-0.2758	0.05795	0.009527		0.9837	0.8529	Yes	ns
5	-5.17873	3.63383	-0.328	3.619	3.76	-0.087234		5	-15.9484	5.21888	-1.434	5.018	5.586	-0.256713		5	-19.075	4.199	-1.37226	3.96844	4.449	-0.308442		5	-20.973	4.406	-1.57703	4.1141	4.793	-0.329028
6	-10.3967	2.62103	-0.473	2.578	2.71	-0.174539		6	-16.657	5.33069	-1.528	5.107	5.859	-0.260795		6	-25.677	4.274	-1.85191	3.85195	4.654	-0.397919		6	-18.471	4.274	-1.35411	4.05382	4.53	-0.29892
7	-3.55349	3.59792	-0.223	3.591	3.741	-0.0596097		7	-13.4851	5.21888	-1.217	5.075	5.618	-0.216625		7	-16.798	4.101	-1.18518	3.92601	4.467	-0.26532		7	-12.071	4.303	-0.899859	4.20786	4.534	-0.198469
8	-2.00868	3.45212	-0.121	3.45	3.592	-0.033686		8	-10.2776	4.33252	-0.773	4.263	4.72	-0.163771		8	-19.714	4.721	-1.59251	4.44429	5.143	-0.309647		8	-19.427	4.226	-1.40559	3.9854	4.524	-0.310697
9	-2.07602	3.34019	-0.121	3.338	3.414	-0.0354423		9	-19.7282	4.60956	-1.556	4.339	4.982	-0.312324		9	-15.767	3.271	-0.888816	3.14793	3.675	-0.241855		9	-14.147	4.313	-1.05414	4.18219	4.605	-0.228913
10	3.77382	3.69201	0.243	3.684	3.768	0.0644904		10	-16.3253	4.2264	-1.188	4.056	4.777	-0.248692		10	-14.25	4.815	-1.18523	4.66685	5.183	-0.228676		10	-17.66	4.21	-1.27718	4.0116	4.558	-0.280206
11	-0.652231	3.33822	-0.038	3.338	3.494	-0.0108758		11	-19.8486	4.33237	-1.471	4.075	4.878	-0.301558		11	-15.573	4.691	-1.25937	4.51879	5.104	-0.246742		11	-17.494	4.619	-1.3885	4.40536	5.079	-0.27338
12	-1.15036	3.9848	-0.08	3.984	4.102	-0.0195027		12	-19.3534	4.43883	-1.471	4.188	4.961	-0.296513		12	-20.12	3.984	-1.37045	3.74087	4.331	-0.316427		12	-15.14	4.857	-1.26854	4.68842	5.209	-0.243529
13	-4.50936	3.57406	-0.281	3.563	3.668	-0.0766085		13	-9.76443	4.11562	-0.698	4.056	4.542	-0.153677		13	-16.949	4.065	-1.18503	3.88844	4.544	-0.26079		13	-13.784	4.713	-1.12293	4.57727	5.161	-0.21758
14	-1.29617	2.47563	-0.056	2.475	2.454	-0.0228199		14	-21.2758	4.5748	-1.66	4.263	4.978	-0.333467		14	-21.337	5.09	-1.85201	4.74111	5.662	-0.327095		14	-19.941	4.021	-1.37137	3.77992	4.554	-0.301136
15	-2.66703	3.63193	-0.169	3.628	3.777	-0.0447445		15	-14.9797	4.74318	-1.226	4.582	4.972	-0.246581		15	-18.435	4.568	-1.44453	4.33358	5.15	-0.280492		15	-12.227	4.937	-1.04558	4.82501	5.05	-0.207046
16	-7.42256	3.63042	-0.469	3.6	3.909	-0.11998		16	-19.7621	4.51916	-1.528	4.253	4.845	-0.315377		16	-28.379	3.655	-1.73723	3.21575	4.161	-0.417503		16	-19.974	4.742	-1.61984	4.45676	4.972	-0.325792
17	3.67196	3.51321	0.225	3.506	3.622	0.0621204		17	-13.2348	4.61251	-1.056	4.49	5.091	-0.207425		17	-14.517	4.285	-1.07411	4.14819	4.606	-0.233198		17	-23.26	4.189	-1.65425	3.84853	4.458	-0.371075
18	0.942778	3.40346	0.056	3.403	3.72	0.0150538		18	-9.53296	4.66746	-0.773	4.603	5.079	-0.152195		18	-17.324	4.229	-1.25929	4.03716	4.618	-0.272692		18	-18.068	5.085	-1.57709	4.83425	5.526	-0.285394
19	-3.75979	3.72101	-0.244	3.713	3.919	-0.0622608		19	-24.4868	4.87112	-2.019	4.433	5.465	-0.369442		19	-17.281	3.491	-1.03703	3.33341	3.786	-0.273912		19	-20.614	4.991	-1.75718	4.67144	5.325	-0.329987
20	-7.63333	2.54455	-0.338	2.522	2.729	-0.123855		20	-15.2993	5.00642	-1.321	4.829	5.514	-0.239572		20	-23.962	3.648	-1.48156	3.3336	4.127	-0.358993		20	-17.276	4.156	-1.23423	3.9685	4.458	-0.276857
21	-1.63312	3.78954	-0.108	3.788	3.869	-0.0279142		21	-12.4389	4.90719	-1.057	4.792	5.377	-0.196578		21	-18.853	4.814	-1.5556	4.55573	5.299	-0.293565		21	-13.913	4.848	-1.16569	4.70577	5.166	-0.225647
22	-2.0472	3.41518	-0.122	3.413	3.627	-0.0336366		22	-13.5579	4.90982	-1.151	4.773	5.204	-0.221176		22	-20.225	4.5	-1.55568	4.22254	4.982	-0.312261		22	-20.876	5.027	-1.79135	4.697	5.435	-0.329596
23	-2.59462	3.93203	-0.178	3.928	4.054	-0.0439073		23	-20.7958	4.78258	-1.698	4.471	5.343	-0.317799		23	-24.775	3.182	-1.33344	2.88913	3.57	-0.373511		23	-16.73	4.645	-1.33712	4.44839	4.761	-0.280848
24	2.78475	2.98452	0.145	2.981	3.128	0.0463555		24	-11.3609	4.40634	-0.868	4.32	4.78	-0.18159		24	-20.48	3.281	-1.14796	3.07362	3.444	-0.333321		24	-12.61	3.926	-0.857099	3.8313	4.106	-0.208743
25	-0.245515	4.43404	-0.019	4.434	4.69	-0.00405117		25	-20.3256	4.88838	-1.698	4.584	5.41	-0.313863		25	-26.792	4.191	-1.88911	3.74109	4.719	-0.400319		25	-13.888	4.821	-1.15716	4.68007	5.193	-0.222831
26	-4.10711	3.79775	-0.272	3.788	3.865	-0.0703752		26	-12.3569	4.22897	-0.905	4.131	4.66	-0.194206		26	-15.762	4.772	-1.29628	4.59256	5.169	-0.250779		26	-18.992	4.741	-1.54289	4.48292	5.25	-0.293884
27	-2.25384	4.29732	-0.169	4.294	4.58	-0.0368996		27	-18.0399	4.2657	-1.321	4.056	4.691	-0.281603		27	-20.754	3.763	-1.33344	3.51882	4.112	-0.324281		27	-11.664	4.621	-0.934237	4.52558	4.985	-0.18741
28	2.96249	3.17324	0.164	3.169	3.344	0.0490431		28	-19.258	4.97541	-1.641	4.697	5.445	-0.301377		28	-19.359	4.357	-1.44428	4.11066	4.628	-0.312075		28	-18.369	4.678	-1.4742	4.43964	5.08	-0.290198
29	1.30195	3.30085	0.075	3.3	3.489	0.0214961		29	-21.8035	4.97812	-1.849	4.622	5.653	-0.327083		29	-15.213	4.376	-1.1483	4.22265	4.529	-0.253543		29	-14.857	5.081	-1.30281	4.91114	5.595	-0.232852
30	-7.42117	4.10337	-0.53	4.069	4.25	-0.124706		30	-21.0271	5.15314	-1.849	4.81	5.741	-0.322069		30	-17.819	4.357	-1.33329	4.14799	4.69	-0.284284		30	-19.715	3.76	-1.2684	3.5396	4.052	-0.313032
31	-8.39162	3.56315	-0.52	3.525	3.765	-0.138114		31	-22.5149	4.53355	-1.736	4.188	4.895	-0.354648		31	-23.85	3.847	-1.55551	3.51849	4.202	-0.370183		31	-16.007	5.439	-1.49983	5.22812	5.869	-0.255551
32	-1.31671	3.26386	-0.075	3.263	3.345	-0.0224215		32	-19.3804	5.0597	-1.679	4.773	5.499	-0.305328		32	-23.429	3.633	-1.44453	3.33347	3.979	-0.363037		32	-25.312	5.433	-2.32286	4.91139	5.725	-0.40574
33	-0.0873144	3.281	-0.005	3.281	3.318	-0.00150693		33	-22.9946	4.05739	-1.585	3.735	4.427	-0.35803		33	-15.624	4.538	-1.22219	4.37032	4.873	-0.250808		33	-19.627	4.95	-1.66268	4.6624	5.308	-0.313241
34	-5.28882	3.35227	-0.309	3.338	3.572	-0.0865062		34	-16.8449	4.29634	-1.245	4.112	4.609	-0.270124		34	-23.658	4.246	-1.70382	3.88915	4.637	-0.36744		34	-20.316	4.542	-1.57697	4.25945	4.94	-0.319225
35	-8.1841	3.7512	-0.534	3.713	3.921	-0.13619		35	-18.4386	5.01126	-1.585	4.754	5.562	-0.284969		35	-23.499	4.644	-1.85172	4.25886	5.433	-0.340828		35	-16.055	4.308	-1.19142	4.13997	4.613	-0.258275
								36	-16.0762	4.63318	-1.283	4.452	4.898	-0.261944		36	-18.435	4.685	-1.48153	4.44458	5.114	-0.289701		36	-8.891	4.381	-0.677106	4.32836	4.607	-0.146973
								37	-25.0522	4.81056	-2.037	4.358	5.074	-0.401458		37	-18.768	4.029	-1.29628	3.81477	4.427	-0.292812		37	-11.096	4.053	-0.780014	3.97723	4.412	-0.176794
								38	-23.3995	3.89536	-1.547	3.575	4.113	-0.376124		38	-23.412	3.915	-1.55559	3.59268	4.521	-0.34408
								39	-14.873	4.48423	-1.151	4.334	4.741	-0.242776		39	-21.194	3.893	-1.40742	3.62968	4.2	-0.335101
																40	-20.501	4.547	-1.59247	4.25902	4.974	-0.320158
[truncated: 5 more columns]

## Sheet: Figure 4
Dynamic of root skewing in Arabidopsis
1/2 MS with 300 μM KH2PO4												1/2 MS with 300 μM KH2PO4												1/2 MS with 300 μM KH2PO4														1/2 MS with 1250 μM KH2PO4
	Root length (mm)												growth rate (mm/h)												Root angle (°)														Root length (mm)
	Col-0					Ws-4							Col-0					Ws-4							Col-0					Ws-4									Col-0					Ws-4
Time_[h]	R1	R2	R3	R4	R5	R1	R2	R3	R4	R5		Time_[h]	R1	R2	R3	R4	R5	R1	R2	R3	R4	R5		Time_[h]	R1	R2	R3	R4	R5	R1	R2	R3	R4	R5				Time_[h]	R1	R2	R3	R4	R5	R1	R2	R3	R4	R5
0	2.58956	2.99996	2.67215	2.85278	2.71212	3.11778	2.31446	1.99849	2.58956	1.99232														0	2.9589	-1.0381	-7.0373	-1.0344	-1.66541	5.3716	-8.7054	-1.0379	-11.4395	-8.1354				0	NA	NA	NA	NA	NA	NA	NA	NA	NA	NA
0.833	2.58956	3.06059	2.88996	3.04937	2.71355	3.12952	2.49374	2.07164	3.04303	2.10565														0.833	2.9589	-1.2014	-9.0511	-2.287	-1.5641	1.8915	-8.8457	-1.0119	-11.9366	-7.4684				0.833	NA	NA	NA	NA	NA	NA	NA	NA	NA	NA
1.667	2.78451	3.11993	3.00041	3.1082	2.81435	3.65356	2.58956	2.18028	3.23694	2.18989														1.667	3.943	-5.2317	-9.9925	-2.4119	-1.6541	9.829	-9.7992	-3.372	-11.6676	-6.4689				1.667	NA	NA	NA	NA	NA	NA	NA	NA	NA	NA
2.5	2.9211	3.22393	3.176	3.48921	2.94684	3.80388	2.79038	2.26871	3.45274	2.21565														2.5	3.2017	-5.4762	-9.8245	1.6193	-1.7041	8.8406	-9.2213	-2.4055	-11.2698	-7.8951				2.5	NA	NA	NA	NA	NA	NA	NA	NA	NA	NA
3.333	3.0536	3.35652	3.26811	3.57238	3.01355	3.81385	2.91355	2.46396	3.57803	2.22367														3.333	2.492	-4.7132	-8.1744	1.6595	-1.8141	9.1001	-9.7175	-0.6798	-11.1437	-8.5652				3.333	2.78451	2.58956	2.52654	1.94217	4.07928	2.39659	1.74808	2.49253	1.7492	2.2016
4.167	3.17997	3.46785	3.44552	3.66849	3.16465	3.82244	3.07203	2.52512	3.63505	2.28956														4.167	1.0817	-4.1679	-8.0215	1.8591	-1.7941	3.4809	-9.8221	-0.863	-10.5195	-7.9989				4.167	2.91355	2.72028	2.58956	2.01545	4.20833	2.58956	1.87747	2.50324	1.87833	2.26871
5	3.45274	3.55556	3.61137	3.74463	3.31549	4.01506	3.25926	2.58956	3.69465	2.30235														5	1.0077	-4.5297	-8.7309	1.833	-1.7841	2.8705	-9.3068	-0.863	-10.7515	-6.26597				5	3.04394	2.85278	2.78451	2.0729	4.33871	2.72028	1.94217	2.58956	1.94217	2.3325
5.833	3.49637	3.67033	3.77841	3.78874	3.45699	4.32162	3.43189	2.78451	3.69132	2.35233														5.833	0.1159	-4.0765	-9.3747	1.6421	-1.8041	8.1481	-9.3068	-0.0683	-8.1347	-7.7894				5.833	3.17393	2.98826	2.91355	2.13712	4.46729	2.78451	2.0729	2.68602	2.05006	2.39875
6.667	3.62559	3.77893	3.88889	3.82007	3.59189	4.33871	3.50017	2.91355	3.82046	2.36461														6.667	0.6101	-4.3918	-9.4232	1.3739	-1.8541	3.9737	-6.889	-0.6635	-7.304	-7.4315				6.667	3.23694	3.11696	3.11135	2.14299	4.53172	2.9161	2.2016	2.78692	2.2016	2.52654
7.5	3.7117	3.88948	4.11152	3.88433	3.70004	4.46789	3.69353	3.04286	4.01506	2.46008														7.5	0.7069	-4.7469	-9.5623	1.8939	-1.4363	4.4742	-5.8858	-0.4422	-7.1332	-4.9663				7.5	3.43189	3.17997	3.23694	2.14299	4.72667	3.04937	2.26871	2.84899	2.39875	2.58956
8.333	3.88433	4.04833	4.23104	3.88433	3.79383	4.53172	3.82046	3.17225	4.14376	2.58956														8.333	0.8969	-4.0789	-9.066	1.9005	-2.0699	4.4496	-5.6832	-0.2375	-7.3479	-8.7411				8.333	3.56094	3.23694	3.36767	2.21282	4.79495	3.17644	2.39875	2.97872	2.46396	2.72028
9.167	4.01506	4.22285	4.39133	4.02331	3.84117	4.79495	3.88433	3.30259	4.33876	2.76219														9.167	1.2017	-4.0294	-9.0242	2.0238	-1.1159	4.109	-5.587	2.3578	-7.3832	-5.5689				9.167	3.62728	3.43189	3.49637	2.21282	4.92205	3.23694	2.52572	3.17251	2.58956	2.78451
10	4.07928	4.38893	4.55196	4.14376	3.88433	4.92542	4.07928	3.40958	4.46789	2.96871														10	1.2023	-4.1304	-8.6192	2.705	-2.0493	3.8293	-5.1689	2.4245	-7.5832	-5.6938				10	3.75874	3.56849	3.69676	2.2811	4.9883	3.32326	2.58956	3.2896	2.72028	2.9161
10.833	4.20833	4.44444	4.66667	4.21088	4.07928	5.05352	4.27803	3.54031	4.60099	3.04273														10.833	1.2036	-4.0674	-8.2461	2.4015	-1.4243	3.5648	-5.6258	2.4445	-7.2586	-5.5689				10.833	3.88433	3.69676	3.82382	2.34739	5.05162	3.40958	2.78451	3.43207	2.78451	2.97989
11.667	4.33876	4.61174	4.85111	4.34091	4.21588	5.17911	4.34838	3.66854	4.73047	3.17225														11.667	1.7467	-3.4715	-8.2822	2.3564	-2.3596	2.8582	-6.5084	2.4328	-7.2586	-8.5377				11.667	3.97808	3.82382	3.92879	2.40621	5.17911	3.4959	2.9211	3.53953	2.91355	3.1082
12.5	4.46729	4.75204	5	4.40613	4.33876	5.30984	4.47121	3.88433	4.85572	3.2801														12.5	1.732	-3.1006	-7.5467	2.0616	-2.5374	2.3651	-7.0621	2.4328	-7.7526	-8.0376				12.5	4.07928	4.01506	4.05826	2.46206	5.30984	3.58347	2.99478	3.69025	3.04614	3.19379
13.333	4.53172	4.91104	5.11219	4.53172	4.40423	5.43854	4.57488	4.07928	4.98615	3.43189														13.333	1.2066	-3.3968	-7.6237	1.4923	-3.0216	1.9392	-7.6725	3.1604	-7.3059	-9.0638				13.333	4.21088	4.14376	4.18774	2.46081	5.37406	3.7117	3.18213	3.79801	3.17644	3.36008
14.167	4.72667	5.04648	5.27804	4.53172	4.52784	5.56776	4.74748	4.20833	5.11442	3.56849														14.167	1.0339	-4.35	-7.0578	1.4923	-2.7566	1.6175	-7.5967	2.8741	-7.8043	-8.8213				14.167	4.33763	4.20833	4.36681	2.52512	5.44234	3.88433	3.23694	3.94981	3.26137	3.51869
15	4.85572	5.21889	5.389	4.66245	4.61416	5.69776	4.85572	4.40233	5.17911	3.69435														15	0.8459	-4.5107	-6.9519	1.1678	-2.291	1.7262	-7.1563	3.7935	-8.2719	-9.068				15	4.40298	4.40423	4.43172	2.63397	5.49281	4.07928	3.43189	4.08201	3.3883	3.60862
15.833	4.98502	5.36159	5.55556	4.79495	4.70047	5.71267	4.98502	4.46703	5.30984	3.82382		15.833	0.151296	0.149159	0.182114	0.122666	0.125583	0.163891	0.168671	0.155911	0.171811	0.115676		15.833	0.8092	-4.1892	-6.4371	0.6128	-2.291	1.6895	-7.3605	3.3891	-8.5503	-9.068				15.833	4.46789	4.47121	4.53172	2.82387	5.57281	4.21088	3.56349	4.12201	3.51752	3.66862
24.167	6.39858	6.05704	6.66667	5.50311	5.95723	6.86759	5.76629	5.69901	6.3464	5.05913		24.167	0.169633	0.0834567	0.133339	0.0849823	0.150817	0.138596	0.093756	0.147844	0.124392	0.148242		24.167	-1.7569	-3.9399	-5.5416	0.3065	-2.969	3.8235	-7.6739	3.9165	-8.4725	-13.243				24.167	5.30984	5.92646	6.47389	3.56349	6.79154	5.37406	4.6757	5.73599	5.23962	5.05162
25	6.47389	6.11111	6.8893	5.63241	6.02145	6.99568	5.91278	5.76349	6.47389	5.17911														25	-1.4222	-4.5288	-5.456	-0.2699	-3.5645	3.6665	-7.082	4.3235	-8.5517	-13.3213				25	5.43854	6.04299	6.47389	3.69353	6.8628	5.50311	4.85024	5.8265	5.35196	5.1145
25.833	6.89633	6.28344	7.00019	5.69901	6.1505	7.62935	6.08157	5.8265	6.60462	5.30984														25.833	-1.6531	-5.4013	-5.3103	-0.4188	-3.8085	0.5941	-7.6602	4.3259	-8.6272	-13.5121				25.833	5.50565	6.12931	6.66884	3.75684	6.94933	5.63241	4.97108	6.02145	5.51804	5.1811
26.667	7.06884	6.38915	7.1667	5.8265	6.2798	8.23168	6.21075	6.08593	6.81498	5.43807														26.667	-1.7292	-5.5461	-5.2798	-1.2658	-3.6708	1.3792	-7.6578	4.6823	-8.8264	-13.4467				26.667	5.57782	6.23902	6.73712	3.92525	7.05939	5.76206	5.06647	6.15304	5.70652	5.33103
27.5	7.25201	6.50107	7.33441	5.95723	6.40945	7.44527	6.3464	6.15304	6.93047	5.56754														27.5	-1.3092	-5.5657	-5.4125	-1.8455	-3.5351	3.5639	-7.6263	3.8692	-9.0584	-13.465				27.5	5.71019	6.30125	6.86759	4.01506	7.38071	5.8265	5.14428	6.3508	5.86975	5.48321
28.333	7.27946	6.61185	7.44811	6.08593	6.47389	7.53444	6.4956	6.28308	7.05939	5.65386														28.333	-1.0877	-5.5569	-5.1433	-2.2137	-2.9187	1.9915	-9.3643	3.6957	-9.6158	-11.8449				28.333	5.77169	6.40483	7.06241	4.08515	7.38451	5.95723	5.29016	6.59702	6.04428	5.61459
29.167	7.39193	6.71093	7.61215	6.21683	6.60462	7.71623	6.61351	6.41908	7.28722	5.77406														29.167	-1.4081	-5.4343	-5.1542	-2.9311	-2.7284	0.857	-9.7089	2.406	-9.175	-11.1644				29.167	5.8265	6.49331	7.15896	4.14756	7.39193	6.0385	5.42896	6.7341	6.21502	5.78248
30	7.55421	6.839	7.72248	6.28092	6.73332	7.76867	6.776	6.47389	7.38019	5.95723														30	-1.6275	-5.0121	-5.1612	-3.0988	-2.7217	0.6047	-8.4562	1.8645	-9.2815	-10.967				30	5.95723	6.56021	7.25205	4.27803	7.51498	6.60462	5.54044	7.29391	6.412	5.86962
30.833	7.60375	6.94689	7.77778	6.3445	6.86254	7.96362	6.90673	6.66884	7.46651	6.02145														30.833	-1.7408	-5.087	-5.4252	-2.9054	-2.8434	-0.16	-9.5438	1.049	-9.2843	-11.4099				30.833	6.02145	6.62918	7.46021	4.34415	7.64307	6.66884	5.66608	7.0574	6.47389	5.95598
31.667	7.60375	7.05663	7.94507	6.44022	6.92719	8.09266	7.02607	6.79789	7.57458	6.15304														31.667	-1.7408	-5.1366	-5.2636	-1.7892	-2.4627	-0.7335	-9.4605	0.637	-9.4823	-11.6441				31.667	6.08593	6.776	7.51498	4.46703	7.70678	6.77212	5.84299	7.21774	6.67471	6.04355
32.5	7.60375	7.16693	8.05581	6.5495	6.99379	8.22305	7.1	6.92719	7.70397	6.28632														32.5	-1.7408	-5.1623	-5.2436	-1.8616	-2.0339	-1.0396	-6.6352	0.2396	-9.5921	-12.248				32.5	6.15805	6.09737	7.64307	4.53172	7.8994	6.9016	5.97259	7.37134	6.79789	6.15093
33.333	7.66124	7.22222	8.16774	6.63582	7.12128	8.23271	7.23539	7.05658	7.76867	6.412														33.333	-1.326	-5.208	-4.9765	-1.8616	-1.3907	-0.8313	-5.1794	-0.1439	-8.9779	-12.4532				33.333	6.29055	6.29685	7.76867	4.66249	7.96362	6.98792	6.16444	7.44782	6.92719	6.21541
34.167	7.64117	7.33441	8.27856	6.76107	7.25201	8.35719	7.32093	7.16444	7.86966	6.54527														34.167	-2.195	-5.3094	-4.7182	-1.7694	-1.2097	-0.8168	-5.3887	-2.3751	-8.7526	-13.6475				34.167	6.36176	6.38981	7.76867	4.72667	8.03189	7.07423	6.30246	7.57458	7.07833	6.32313
35	7.76867	7.44485	8.33333	6.89055	7.31623	8.41606	7.38071	7.29439	7.96319	6.70073														35	-2.1055	-4.9972	-4.4734	-1.7694	-1.0439	-0.5187	-5.8149	-2.659	-9.3254	-14.8028				35	6.47389	6.56021	7.8994	4.85572	8.159	7.16055	6.49046	7.70479	7.25123	6.4956
35.833	7.8994	7.55574	8.50063	6.97687	7.44782	8.61101	7.50993	7.42387	8.1076	6.90937														35.833	-1.9599	-5.2335	-4.399	-1.7694	-1.1776	-0.5115	-5.6508	-2.64	-9.126	-14.7073				35.833	6.58265	6.72844	7.96949	4.9883	8.29046	7.29003	6.62879	7.87743	7.38071	6.56021
36.667	8.0281	7.6673	8.66685	7.06319	7.51161	8.7426	7.63927	7.5858	8.1571	7.15071														36.667	-1.9664	-5.4628	-4.2073	-1.7694	-1.0472	-1.1461	-5.4923	-5.8206	-8.7819	-14.0933				36.667	6.68968	6.86232	8.10022	5.11528	8.41606	7.41951	6.87911	8.02762	7.44782	6.67151
37.5	8.15732	7.77778	8.7233	7.2095	7.64307	8.87044	7.76867	7.68282	8.24342	7.29517														37.5	-1.9727	-5.6849	-3.9255	-1.742	-1.1744	-1.6781	-5.3391	-2.64	-8.7819	-14.7713				37.5	6.776	7.02438	8.29297	5.17911	8.54678	7.50583	7.01049	8.20151	7.58533	6.76543
39.167	8.28666	7.89	8.83359	7.4688	7.70565	8.99961	7.82024	7.8016	8.4432	7.4833														39.167	-1.9788	-5.8814	-3.8097	2.2765	-1.2828	-2.0582	-5.3714	-5.8206	-8.2059	-14.9694				39.167	6.86232	7.12128	8.41606	5.37406	8.67549	7.59215	7.22451	8.35205	7.64868	6.80211
40	8.41606	7.94507	8.88889	7.57458	7.76867	9.06344	7.8994	7.90199	8.5798	7.64044		40	0.127422	0.119247	0.140354	0.130833	0.114409	0.138689	0.134725	0.139138	0.14106	0.163034		40	-1.9847	-5.9421	-3.7529	-1.8909	-1.156	-2.3183	-5.6697	-2.5963	-8.3174	-14.3025				40	6.90548	7.32041	8.41606	5.50311	8.8047	7.72162	7.35347	8.48153	7.76867	6.87259
48.333	9.64782	9.05619	10	8.28731	8.7426	10.3582	8.99875	8.93785	9.68956	8.28658		48.333	0.147818	0.133339	0.133339	0.0855313	0.116876	0.15538	0.131928	0.124309	0.133176	0.0775396		48.333	-1.8686	-4.207	-2.4645	-2.5487	-0.9564	-0.8321	-6.2675	-4.9999	-8.9973	-14.5035				48.333	7.96362	9.19413	9.71083	7.12128	10.2351	8.50237	8.37203	9.71083	8.93595	8.18041
49.167	9.71083	9.11152	10.2226	8.44225	8.80975	10.5532	9.06344	9.06344	9.79491	8.41606														49.167	-1.9149	-4.3625	-2.3204	-2.6062	-0.6969	-0.7169	-6.7966	-5.5488	-11.5588	-12.2693				49.167	8.09266	9.33932	9.88343	7.12128	10.3582	8.54678	8.42814	9.71083	9.06344	8.28658
50	9.90578	9.28348	10.3335	8.54678	8.93595	10.7486	9.21903	9.19422	9.84156	8.54678														50	-1.6281	-4.8263	-2.2092	-2.7747	-0.7026	-0.6229	-6.2463	-5.7443	-9.1203	-11.727				50	8.22309	9.45352	10.0129	7.3221	10.489	8.61101	8.52309	9.86219	9.25839	8.41606
50.833	10.0348	9.39133	10.4445	8.67549	9.06344	10.88	9.36552	9.32667	10.0374	8.67549														50.833	-1.753	-4.9104	-2.0345	-2.8555	-0.7009	-0.8924	-6.7539	-5.8092	-9.4417	-11.2316				50.833	8.35304	9.60259	10.1385	7.49443	10.7519	8.71429	8.60941	9.97	9.45714	8.61101
51.667	10.2295	9.55667	10.5926	8.74005	9.19417	11.0056	9.49085	9.45714	10.1707	8.81476														51.667	-1.8222	-5.0531	-2.295	-2.8972	-0.6984	-1.1572	-7.8692	-5.8676	-9.8061	-10.2941				51.667	8.41606	9.72775	10.268	7.68459	10.8781	8.86055	8.79068	10.1045	9.64894	8.7426
52.5	10.6532	9.66707	10.7407	8.93405	9.32287	11.2006	9.49577	9.58774	10.2977	8.94035														52.5	-0.6613	-5.1525	-2.1707	-3.012	-0.319	-1.3557	-8.9725	-5.6713	-10.1572	-9.8998				52.5	8.54678	9.85334	10.4407	7.82214	11.0607	8.89853	8.90721	10.2326	9.71083	8.87264
53.333	10.489	9.77941	10.8519	9.06344	9.45209	11.3322	9.63194	9.71083	10.3582	9.06344														53.333	-1.7908	-5.0421	-2.1736	-3.0858	-0.2031	-1.625	-7.8591	-5.4739	-10.5462	-9.2999				53.333	8.67549	9.99534	10.5698	7.95162	11.2006	9.05956	8.99353	10.3582	9.71083	8.97713
54.167	10.6822	9.89704	10.963	9.06344	9.58334	11.5236	9.79275	9.71083	10.6177	9.19417														54.167	-1.5146	-4.6887	-2.1009	-2.8244	0.4013	-1.8583	-8.0032	-5.2257	-10.9585	-8.9628				54.167	8.74005	10.139	10.6993	8.0811	11.3791	9.2322	9.08848	10.489	9.84156	9.06344
55	10.8115	10	11.1297	9.19417	9.64782	11.653	9.92244	9.90578	10.7469	9.32287														55	-1.4812	-4.4286	-1.5118	-2.7447	0.6895	-1.7436	-8.0893	-5.0161	-11.2141	-8.5267				55	8.86936	10.2452	10.8291	8.25373	11.5248	9.38999	9.21364	10.6177	9.98148	9.19417
55.833	10.8762	10.1122	11.2233	9.32287	10.1119	11.653	10.0519	10.0374	10.8769	9.45378														55.833	-1.4648	-4.1728	-2.8109	-2.7947	3.1208	-1.5506	-8.098	-4.7225	-11.2543	-8.3346				55.833	8.99901	10.3594	10.9586	8.37514	11.7243	9.53431	9.31303	10.7519	10.0498	9.25839
56.667	11.0056	10.2226	11.3891	9.38999	9.90578	11.8479	10.1763	10.1012	11.0056	9.58524														56.667	-1.4325	-4.0189	-2.0945	-2.566	1.0213	-1.2165	-8.9317	-4.6969	-11.2899	-8.3871				56.667	9.06344	10.4855	11.1309	8.50462	11.9124	9.70695	9.4107	10.8762	10.1863	9.45714
57.5	11.1363	10.3335	11.5377	9.51675	9.97026	11.9795	10.2994	10.2952	11.0056	9.71083														57.5	-1.4843	-3.8683	-2.4676	-2.8671	1.1513	-1.0301	-8.6362	-4.1648	-11.5005	-8.7033				57.5	9.06344	10.6146	11.3038	8.6341	12.0467	9.87959	9.52067	11.0056	10.3013	9.58524
58.333	11.265	10.5	11.6667	9.58144	10.1012	12.1074	10.3582	10.3582	11.2006	9.84156														58.333	-1.4317	-3.6484	-2.2119	-2.8906	1.1799	-0.6893	-8.5334	-4.1435	-11.665	-8.786				58.333	9.25839	10.7502	11.4333	8.84989	12.1804	10.0091	9.6025	11.2064	10.5164	9.71083
59.167	11.3943	10.5556	11.7969	9.71083	10.1652	12.2385	10.5532	10.5532	11.3296	9.97406														59.167	-1.3816	-3.5766	-2.299	-2.9366	1.3064	-0.422	-8.0052	-4.0217	-12.0431	-9.3242				59.167	9.39499	10.8719	11.5628	9.02253	12.3004	10.1385	9.70177	11.3322	10.6215	9.71083
60	11.5236	10.7229	11.8893	9.84156	10.2952	12.3004	10.6177	10.5532	11.4589	10.0424														60	-1.3301	-3.4303	-2.2882	-3.0642	1.1007	-0.424	-8.1523	-4.245	-12.0046	-9.9129				60	9.46215	11.0907	11.7351	9.23833	12.4953	10.268	9.81001	11.4589	10.5532	9.84156
60.833	11.653	10.8336	12.0566	9.90578	10.3582	12.4953	10.7519	10.6215	11.5236	10.1749														60.833	-1.2823	-3.2744	-2.1667	-3.0736	1.2252	-0.265	-8.4884	-4.3917	-11.9026	-10.393				60.833	9.59085	11.1952	11.9081	9.45101	12.689	10.3975	10.0169	11.5236	10.6848	9.90578
61.667	11.8479	10.9455	12.1674	10.0348	10.489	12.6244	10.8825	10.818	11.653	10.3001														61.667	-1.3386	-3.3046	-2.032	-3.09	1.2028	-0.2091	-8.7893	-4.6053	-12.0701	-10.3021				61.667	9.71083	11.2662	12.1236	9.66992	12.8184	10.527	10.0953	11.653	10.7486	10.0593
62.5	11.977	11.1111	12.3428	10.1652	10.7486	12.7548	10.9467	10.9437	11.7837	10.51														62.5	-1.4099	-3.4438	-1.9504	-3.1801	1.1589	-0.1242	-9.1591	-4.6707	-12.3129	-10.4295				62.5	9.84156	11.4541	12.2965	9.83945	12.9478	10.6565	10.1124	11.7837	11.0056	10.2011
63.333	12.1063	11.2233	12.4449	10.2938	10.8126	12.8839	11.0056	11.0056	11.9124	10.6454		63.333	0.163899	0.144477	0.16299	0.133765	0.138	0.168379	0.133791	0.137851	0.148192	0.157252		63.333	-1.6135	-3.5461	-2.0972	-3.1505	1.203	0.0181	-9.3048	-5.0278	-12.5164	-10.2089				63.333	9.90578	11.6115	12.512	10.0121	13.1427	10.8291	10.2279	11.9124	11.0056	10.3142
72.5	13.3381	12.4449	13.7811	11.3959	12.1074	14.2426	12.171	12.3004	13.2072	11.977		72.5	0.134374	0.133252	0.145768	0.120231	0.141248	0.148211	0.127128	0.141243	0.141243	0.145264		72.5	-4.1293	-2.4867	-1.6716	-2.8009	0.6448	-1.8997	-10.6266	-8.0504	-14.3857	-10.6374				72.5	11.2006	12.8437	14.8429	12.0796	14.7644	11.653	11.7816	13.3364	12.3004	11.7837
73.333	13.5313	12.5557	13.8889	11.5274	12.2385	14.4375	12.3004	12.4953	13.3381	12.0433														73.333	-4.3605	-2.2775	-1.5464	-2.5481	0.0779	-2.0522	-10.9242	-8.5183	-14.6183	-10.8332				73.333	11.3322	13.0079	15.0155	12.3458	14.8899	11.8649	11.9111	13.4664	12.4953	11.9162
74.167	13.5952	12.723	14.1115	11.653	12.4409	14.5666	12.4311	12.6941	13.5322	12.1716														74.167	-4.4859	-2.2853	-1.2563	-2.3708	-0.5631	-2.205	-10.9906	-8.9765	-14.5234	-10.8199				74.167	11.4589	13.1762	15.145	12.7743	15.1494	12.0375	12.0433	13.5952	12.6907	12.0467
75	13.7901	12.89	14.2779	11.8479	12.5598	14.7606	12.6269	12.8247	13.5952	12.3004														75	-4.4363	-2.1426	-1.0015	-2.234	-0.6451	-2.4292	-11.3057	-9.0135	-14.6085	-10.807				75	11.5886	13.3334	15.2745	12.95	15.3432	12.2533	12.2365	13.7901	12.8184	12.2399
75.833	13.9889	13.058	14.4444	11.9795	12.689	14.8899	12.8184	12.9478	13.8584	12.5636														75.833	-4.3001	-2.1188	-0.6779	-2.278	-0.8648	-2.732	-11.7574	-8.8487	-14.4442	-10.878				75.833	11.653	13.5258	15.4903	13.1658	15.5373	12.426	12.3004	13.9889	12.9478	12.3004
76.667	14.117	13.1696	14.6117	12.0846	12.8831	15.0849	12.9478	13.1465	13.9889	12.6941														76.667	-4.2628	-2.1556	-0.5278	-2.2099	-1.1864	-3.0442	-11.9352	-8.6364	-14.3215	-10.7692				76.667	11.8479	13.6832	15.6629	13.3816	15.7323	12.5986	12.5124	14.117	13.1427	12.5636
77.5	14.2426	13.3333	14.7794	12.2374	12.9478	15.2786	13.0785	13.3381	14.1151	12.8859														77.5	-4.2272	-2.2877	-0.3789	-2.3654	-1.2916	-3.1216	-11.9973	-8.4927	-14.3709	-10.6833				77.5	11.9795	13.8706	15.7921	13.5974	15.926	12.732	12.7056	14.2426	13.3465	12.7136
78.333	14.4375	13.4456	14.9459	12.6319	13.0785	15.4117	13.211	13.5322	14.2426	12.9478														78.333	-4.3342	-2.4133	-0.3991	-2.7213	-1.1844	-3.0832	-12.2176	-8.2084	-14.4194	-10.5597				78.333	12.1096	14.0005	15.9219	13.8132	16.12	12.8615	12.8356	14.5058	13.4721	12.8953
79.167	14.6312	13.6136	15.4451	12.6319	13.1486	15.5373	13.3415	13.5952	14.4375	13.1427														79.167	-4.3562	-2.3352	-0.3292	-2.7327	-1.0846	-3.098	-12.2226	-8.2345	-14.2833	-10.3415				79.167	12.2415	14.1252	16.0514	13.9858	16.3155	13.0785	12.9901	14.7024	13.5952	13.0785
80	14.7606	13.7233	15.4451	12.6269	13.2794	15.7323	13.4696	13.7901	14.5666	13.3381														80	-4.3704	-2.3835	-0.3227	-2.547	-1.0618	-3.0378	-12.2235	-8.214	-14.4956	-10.0441				80	12.3435	14.2595	16.1805	14.2016	16.5087	13.1427	13.1486	14.8899	13.8546	13.2718
80.833	14.8899	13.8889	15.3946	12.7602	13.3465	15.926	13.6316	13.9838	14.6959	13.4664														80.833	-4.2257	-2.1606	-0.9987	-2.8876	-0.9609	-3.1953	-12.0891	-8.1078	-14.6556	-9.9983				80.833	12.4953	14.4194	16.3535	14.4174	16.7034	13.3381	13.353	15.0304	13.9939	13.3465
81.667	15.0207	14.0011	15.5556	12.8859	13.4752	16.056	13.7901	14.1132	14.8269	13.5952														81.667	-4.1144	-2.0348	-1.0942	-3.058	-0.7608	-3.3558	-12.4056	-8.0387	-14.8277	-9.7506				81.667	12.6025	14.6009	16.483	14.5901	16.8321	13.4677	13.4721	15.1494	14.2426	13.5404
82.5	15.2139	14.167	15.6678	12.9478	13.5382	16.1847	13.9192	14.2426	15.0207	13.7901														82.5	-3.9915	-1.8858	-1.4039	-3.2235	-0.4889	-3.5128	-12.5453	-7.9708	-14.9926	-9.5739				82.5	12.732	14.6868	16.6124	14.7627	17.0953	13.5952	13.5307	15.3443	14.383	13.5952
83.333	15.3432	14.2779	15.8358	13.1427	13.5952	16.1847	14.0485	14.4375	15.1494	13.9192														83.333	-4.0846	-1.8074	-1.5746	-3.5675	-0.396	-3.5454	-12.8002	-7.9804	-15.0953	-9.4207				83.333	12.8615	14.8261	16.6987	14.9785	17.2919	13.7259	13.5952	15.4726	14.5132	13.796
84.167	15.4729	14.4444	16.0055	13.2718	13.796	16.5087	14.1781	14.502	15.2803	14.0496														84.167	-4.177	-1.974	-1.4486	-3.7365	0.0558	-3.7855	-13.0487	-8.1898	-15.5018	-9.4356				84.167	12.9478	15.1606	16.8711	15.2375	17.4795	13.8584	13.7238	15.5373	14.6329	13.9838
85	16.0143	14.5567	16.1111	13.4011	13.8546	16.5734	14.2426	14.6969	15.4098	14.2426														85	-2.655	-2.2047	-1.4866	-3.7313	0.1875	-3.7131	-13.089	-8.3372	-15.7462	-9.2061				85	13.1427	15.2784	16.9577	15.4533	17.6102	13.9889	13.8101	15.8006	14.8252	14.1779
85.833	16.0143	14.7247	16.2784	13.5313	13.9192	16.7046	14.4375	14.8261	15.5373	14.3733														85.833	-2.655	-2.4407	-1.4672	-3.8732	0.1045	-3.7601	-13.3614	-8.4725	-16.124	-8.8051				85.833	13.2793	15.5097	17.0872	15.7122	17.8035	14.1781	13.9396	15.9277	15.0207	14.3562
86.667	16.0162	14.8906	16.4533	13.7259	14.0485	16.9628	14.5741	15.0207	15.7323	14.5666														86.667	-4.3567	-2.6402	-1.3363	-3.9591	0.2656	-3.767	-13.2474	-8.6319	-16.5625	-8.4834				86.667	13.3465	15.6797	17.2167	15.928	17.9981	14.2426	14.0259	16.056	15.1494	14.6301
87.5	16.0553	15	16.6126	13.8546	14.1132	17.0329	14.7024	15.1494	15.8613	14.6959		87.5	0.181148	0.170343	0.188765	0.16391	0.133716	0.186025	0.168758	0.189932	0.176941	0.181257		87.5	-4.5447	-2.8131	-1.4168	-4.1002	0.345	-3.7577	-13.241	-8.5647	-16.8056	-8.1522				87.5	13.5363	15.855	17.3461	16.1217	18.4534	14.4375	14.1985	16.3155	15.1532	14.8899
96.667	17.6102	16.6667	18.3333	15.2803	15.5373	18.7096	16.1847	16.8321	17.3603	16.1847		96.667	0.169619	0.181812	0.18771	0.155523	0.155358	0.182901	0.161705	0.183565	0.163522	0.162416		96.667	-5.7483	-3.903	-1.4408	-5.6246	-0.7098	-6.4544	-12.151	-9.9411	-19.2962	-8.9723				96.667	15.1606	17.5412	19.2883	17.7282	20.6669	16.3386	16.1407	18.6671	17.0329	16.7065
97.5	17.7389	16.7789	18.5006	15.4098	15.5373	18.7743	16.4442	17.0271	17.4355	16.4442														97.5	-6.0495	-3.778	-1.7579	-5.5872	-0.8674	-6.5699	-11.9296	-10.3355	-19.4815	-9.4679				97.5	15.2384	17.7122	19.4609	18.0195	20.7891	16.4766	16.288	18.8187	17.0329	16.8321
98.333	17.9328	16.9447	18.6669	15.5373	15.8006	19.0337	16.5734	17.1587	17.806	16.5734														98.333	-6.2629	-3.7943	-2.0969	-5.6959	-1.0227	-6.8418	-11.8636	-10.6675	-19.663	-9.6813				98.333	15.4825	17.8771	19.6336	18.3018	20.9345	16.5665	16.417	18.9692	17.2308	17.0915
99.167	18.0622	17.1669	18.8889	15.7323	15.9277	19.2309	16.7691	17.4165	17.9981	16.7691														99.167	-6.4026	-3.7331	-2.346	-5.6276	-1.1307	-6.9335	-12.0665	-10.9358	-19.7861	-9.8425				99.167	15.5373	18.0575	19.7798	18.5688	21.1051	16.6391	16.586	18.7113	17.4206	17.2308
100	18.2576	17.3344	19.1115	15.8639	16.0572	19.4217	16.8321	17.6102	18.1692	16.8321														100	-6.5339	-3.6589	-2.7019	-5.5579	-1.2493	-7.0111	-12.1617	-11.0082	-19.4791	-9.9573				100	15.7382	18.2089	20.022	18.7765	21.3638	16.8133	16.7493	18.9783	17.4795	17.4795
100.833	18.4534	17.5003	19.2789	16.0572	16.1847	19.6166	17.0915	17.806	18.2667	17.0953														100.833	-6.593	-3.6152	-2.9932	-5.4631	-1.2865	-7.0543	-12.3514	-10.8851	-19.2822	-10.0255				100.833	16.0066	18.3596	20.2807	19.9499	21.5588	16.9638	16.8769	19.0983	17.6803	17.6102
101.667	18.5835	17.6667	19.4444	16.1847	16.3155	19.8103	17.2208	17.9994	18.3962	17.2258														101.667	-6.5886	-3.5725	-3.1453	-5.2079	-1.267	-7.1741	-12.6296	-10.9156	-19.2849	-10.1166				101.667	16.0726	18.5318	20.367	20.2871	21.8183	17.151	17.0834	19.2276	17.8847	17.8698
102.5	18.7743	17.7778	19.6703	16.3797	16.4442	20.0046	17.4148	18.1269	18.6871	17.419														102.5	-6.6433	-3.5444	-3.2285	-5.1405	-1.1609	-7.1707	-12.8885	-10.8875	-19.4669	-10.1971				102.5	16.1847	18.7006	20.5396	20.4597	22.0112	17.3761	17.2323	19.4217	18.1269	17.9994
103.333	18.905	18.0004	19.8922	16.5087	16.5751	20.1998	17.6102	18.3863	18.905	17.6103														103.333	-6.6135	-3.5687	-3.3437	-4.9077	-1.0795	-7.1669	-13.089	-10.8062	-19.4405	-10.2534				103.333	16.3797	18.8736	20.7554	20.6836	22.2062	17.5249	17.4658	19.6166	18.2576	18.1269
104.167	19.0983	18.1668	20.1122	16.638	16.7046	20.3956	17.7427	18.6449	19.1629	17.7389														104.167	-6.5936	-3.4321	-3.3274	-4.9594	-0.9943	-7.1543	-13.1003	-10.9278	-19.2918	-10.4983				104.167	16.5087	19.102	20.8849	20.8562	22.3999	17.6975	17.625	19.7532	18.3863	18.3863
105	19.2923	18.3333	20.2845	16.8321	16.8321	20.5877	17.9361	18.7743	19.6166	17.9981														105	-6.6055	-3.5205	-3.3107	-4.6888	-0.9062	-7.1997	-13.1404	-10.9155	-19.15	-10.5865				105	16.7034	19.3028	21.101	21.1584	22.5942	17.8898	17.7105	19.9491	18.5172	18.5835
105.833	19.4217	18.5006	20.4461	16.9629	17.0271	20.7164	18.0639	18.9692	19.6166	18.1269														105.833	-6.6134	-3.4588	-3.2907	-4.6584	-0.7795	-7.0213	-13.1243	-11.0261	-19.1572	-10.6728				105.833	16.6413	19.4817	21.3599	21.4524	22.8536	18.0639	17.8845	20.0691	18.6455	18.7743
106.667	19.6166	18.7223	20.6677	17.1561	17.1561	20.9759	18.2576	19.2276	19.6166	18.3218														106.667	-6.5462	-3.5268	-3.4483	-4.5117	-0.7364	-6.8835	-13.1371	-11.0904	-19.1484	-10.7968				106.667	16.8321	19.6587	21.4891	21.7194	23.0473	18.2145	18.0097	20.3323	18.7743	18.7743
107.5	19.8103	18.9259	20.8891	17.2865	17.2854	21.1051	18.3863	19.4217	19.7457	18.4534														107.5	-6.5403	-3.8441	-3.5032	-4.5518	-0.7133	-6.7621	-13.1599	-11.1292	-19.2429	-10.7901				107.5	16.9628	19.8188	21.7052	21.9703	23.2413	18.3432	18.184	20.4594	18.9692	19.0375
108.333	20.0044	19.1111	21.0558	17.4795	17.4148	21.3638	18.5835	19.6166	19.8103	18.6468														108.333	-6.5345	-3.8432	-3.6002	-4.4091	-0.644	-6.5437	-13.1546	-11.1774	-19.171	-10.8711				108.333	17.2208	20.023	21.921	22.1861	23.4368	18.5604	18.3571	20.6534	19.1196	19.173
109.167	20.1998	19.2963	21.2834	17.6103	17.6102	21.4946	18.7098	19.8782	20.0046	18.7743														109.167	-6.4584	-3.8432	-3.6	-4.4228	-0.4613	-6.4046	-13.3302	-11.0912	-19.1414	-10.8381				109.167	17.2224	20.2159	22.1368	22.4531	23.6946	18.6899	18.5836	20.8472	19.249	19.3598
110	20.3285	19.4444	21.449	17.806	17.7389	21.6878	18.905	20.006	20.1998	18.9692														110	-6.4435	-3.6346	-3.7447	-4.4768	-0.2522	-6.3023	-13.4499	-11.0133	-19.1854	-10.8912				110	17.4795	20.3079	22.3526	22.7984	23.8887	18.8606	18.7908	21.043	19.3598	19.8909
110.833	20.5224	19.6168	21.6114	17.9339	17.8681	21.8818	19.1008	20.264	20.3956	19.1059														110.833	-6.4278	-3.6479	-3.9207	-4.4239	-0.1719	-6.2018	-13.5605	-10.7124	-19.2394	-10.7703				110.833	17.6513	20.4356	22.4821	23.0574	24.0842	18.9482	19.007	21.2344	19.6225	19.9041
111.667	20.7164	19.778	21.834	18.1269	17.9975	22.0112	19.2287	20.4577	20.5234	19.2923		111.667	0.207081	0.20742	0.233375	0.189774	0.164011	0.220109	0.202929	0.241706	0.210873	0.20717		111.667	-6.3868	-3.5064	-3.9432	-4.4772	-0.0964	-6.1358	-13.7024	-10.4648	-19.2554	-10.782				111.667	17.7389	20.6075	22.6544	23.3946	24.342	19.1058	19.2913	21.3638	19.6811	19.9397
120.167	22.4656	21.5001	23.2549	19.7482	19.3572	23.9534	20.9114	22.5299	22.2062	21.1068		120.167	0.205788	0.202606	0.167169	0.190744	0.159969	0.22849	0.197969	0.243784	0.197969	0.213471		120.167	-6.7285	-4.636	-2.8614	-4.9823	0.8213	-7.6937	-14.7873	-12.0592	-17.9787	-11.2481				120.167	19.2276	22.1448	24.7261	26.164	26.8695	20.653	21.104	23.5647	20.8251	22.2724
121	22.6586	21.6667	23.4011	19.9003	19.5524	24.2128	21.1051	22.8594	22.4016	21.2567														121	-6.5755	-4.89	-2.8762	-4.784	0.8956	-7.9663	-15.0715	-12.3595	-18.1291	-11.6679				121	19.3743	22.3696	24.9422	26.4824	27.0703	20.7382	21.1645	23.4861	20.9754	22.5967
121.833	22.8536	21.8926	23.558	20.0691	19.6166	24.4067	21.2991	23.1184	22.5956	21.3638														121.833	-6.4358	-5.0664	-2.8785	-5.2362	0.7874	-8.2277	-15.3412	-12.5789	-18.2685	-11.2465				121.833	19.5511	22.6132	25.158	26.7587	27.1903	20.7812	21.2747	23.6474	21.2135	22.7893
122.667	23.0473	22.1166	23.7124	20.2678	19.8154	24.6081	21.3638	23.306	22.7893	21.4946														122.667	-6.3607	-5.1004	-2.8389	-5.5061	0.6597	-13.2182	-15.4302	-12.6576	-18.3486	-11.2085				122.667	19.7199	22.8049	25.3306	27.0609	27.5219	20.8849	21.3331	23.7769	21.3855	22.966
123.5	23.2413	22.367	23.8717	20.4973	19.9435	24.8081	21.6271	23.6325	22.9852	21.7542		123.5	0.232721	0.260104	0.185054	0.224744	0.175887	0.256443	0.214722	0.330836	0.233718	0.194236		123.5	-6.3815	-6.8683	-2.8674	-5.5061	0.6149	-13.2155	-15.6095	-12.6635	-18.4755	-11.2194				123.5	19.8815	22.9776	25.5464	27.3198	27.8377	21.0079	21.417	23.8887	21.5387	23.1356
124.333		22.4815	24.002	20.6081	20.0691		21.8393	23.8915	23.1804	21.8825														124.333	0	-5.9578	-2.8334	-5.7963	0.571	0	-15.4966	-12.4867	-18.5541	-11.2667				124.333	20.0691	23.1896	25.7622	27.5369	28.1421	21.1088	21.5379	23.9534	21.8198	23.1868
125.167		22.7323	24.1854	20.8745	20.2998		22.0112	24.0841	23.306	22.0545														125.167	0	-5.5584	-2.8697	-6.2371	0.4798	0	-15.3324	-12.2039	-18.642	-11.1946				125.167	20.264	23.4568	26.1075	27.86	28.4232	21.2775	21.6851	24.1483	21.9784	23.2856
126		22.8953	24.3423	21.0028	20.4931		22.3378	24.2774	23.5692	22.2707														126	0	-5.9462	-2.7963	-6.6288	0.5522	0	-15.0109	-12.0114	-18.6626	-11.2805				126	20.4175	23.6924	26.2369	28.054	28.6795	21.3681	21.7926	24.224	22.0967	23.3492
126.833		23.1545	24.4991	21.2323	20.6224		22.5311	24.6008	23.8303	22.4645		126.833		0.248149					0.242946					126.833	0	-5.9463	-2.8685	-6.6288	0.4046	0	-14.8483	-11.7667	-18.6126	-11.2929				126.833	20.5445	23.8452	26.4527	28.3369	28.9167	21.5036	21.8403	24.2827	22.1429	23.4367
127.667			24.6168	21.4622	20.7164			24.864	23.9534	22.6586														127.667	0	0	-2.8664	-6.6037	0.4765	0	0	-11.5588	-18.6668	-11.4178				127.667	20.7164	24.0796	26.5822	28.5757	29.0893	21.7082	21.9025	24.4615	22.2805	23.5068
128.5			24.7079	21.6481	21.2472			25.1194	24.2774	22.8536														128.5	0	0	-2.8436	-6.6288	0.4	0	0	-11.3121	-18.4808	-11.5299				128.5	20.9114	24.2346	26.7117	28.8964	29.2843	21.7523	22.0752	24.5568	22.4672	23.5767
129.333			24.8235	21.8782	21.3759			25.2482	24.472	23.0489														129.333	0	0	-2.1368	-7.0007	0.3835	0	0	-11.1082	-18.3819	-11.4897				129.333	20.9759	24.7903	26.9275	29.028	29.4797	21.9262	22.31	24.8699	22.5826	23.7604
130.167			24.9697	22.3646	21.5697			25.5747	24.6008	23.2416														130.167	0	0	-2.8697	-7.0353	0.4724	0	0	-10.9618	-18.4473	-11.5527				130.167	21.1708	25.0282	27.1433	29.2208	29.8027	22.098	22.4593	24.9499	22.7693	23.889
131			25.0609	22.4509	21.6991			25.7681	24.9248	23.5009														131	0	0	-2.8344	-7.0353	0.3518	0	0	-10.894	-18.2921	-11.5604				131	21.2598	25.1788	27.2296	29.5011	30.0173	22.2663	22.6322	24.9887	22.971	23.9534
131.833			25.2157	22.5372	21.8946			26.0263	25.1835	23.63														131.833	0	0	-2.7598	-7.1353	0.3817	0	0	-10.7697	-18.305	-11.5524				131.833	21.3638	25.3083	27.3591	29.7799	30.1683	22.3572	22.8913	25.0996	23.1437	24.1483
132.667			25.4333	22.6878	22.1233			26.2196	25.3789	23.8887		132.667			0.174275	0.23517	0.221283			0.295175	0.253818	0.222553		132.667	0	0	-2.7934	-7.4323	0.3758	0	0	-10.6765	-18.3006	-11.5647				132.667	21.6233	25.4848	27.6612	30.082	30.4278	22.5079	23.13	25.2482	23.7479	24.2849
																																						133.5	21.7525	25.6497	27.9633	30.2978	30.709	22.594	23.2641	25.3887	23.9637	24.4752
																																						134.333	21.9468	25.7874	28.1791	30.5359	30.751	22.7342	23.394	25.6469	24.1795	24.7294
																																						135.167	22.1398	25.8693	28.3949	30.7517	30.9883	22.9121	23.5819	25.7668	24.3953	24.9883
																																						136	22.2062	26.0614	28.5244	30.9926		23.0602	23.7367	25.8956	24.6401
[truncated: 22 more columns]

## Sheet: Figure 5C
Quantification of HGI value for both left and right lateral roots for Col-0
1/2 MS medium with 300 μM KH2PO4 - LLR								1/2 MS medium with 625 μM KH2PO4 - LLR								1/2 MS medium with 1250 μM KH2PO4 - LLR								1/2 MS medium with 300 μM KH2PO4 - RLR								1/2 MS medium with 625 μM KH2PO4 - RLR								1/2 MS medium with 1250 μM KH2PO4 - RLR
Seedlings #	Deviation from the gravity vector (θ)	Lc (mm)	Lx (mm)	Ly (mm)	Length(L) (mm)	HGI value		Seedlings #	Deviation from the gravity vector (θ)	Lc (mm)	Lx (mm)	Ly (mm)	Length(L) (mm)	HGI value		Seedlings #	Deviation from the gravity vector (θ)	Lc (mm)	Lx (mm)	Ly (mm)	Length(L) (mm)	HGI value		Seedlings #	Deviation from the gravity vector (θ)	Lc (mm)	Lx (mm)	Ly (mm)	Length(L) (mm)	HGI value		Seedlings #	Deviation from the gravity vector (θ)	Lc (mm)	Lx (mm)	Ly (mm)	Length(L) (mm)	HGI value		Seedlings #	Deviation from the gravity vector (θ)	Lc (mm)	Lx (mm)	Ly (mm)	Length(L) (mm)	HGI value			n
1	17.7564	7.6547	2.33446	7.29004	7.8877	0.295962		1	9.6821	14.0428	2.36174	13.8428	14.6441	0.161276		1	-10.8153	11.786	-2.21157	11.5766	13.6174	-0.162407		1	-27.2502	4.0847	-1.87029	3.63136	4.3889	-0.426141		1	-1.2801	7.3328	-0.163815	7.33097	8.4605	-0.0193624		1	-35.5064	8.7204	-5.06476	7.09885	9.1155	-0.55562		1/2 MS medium with 300 μM KH2PO4 - LLR	77
2	75.4258	4.2317	4.09553	1.06484	4.2446	0.964881		2	13.9309	10.8022	2.60065	10.4845	11.7825	0.220721		2	-14.449	9.1916	-2.29347	8.90087	11.2863	-0.203208		2	-40.7778	2.8845	-1.88395	2.18428	2.9497	-0.638691		2	-22.9638	5.2486	-2.04774	4.83266	5.5123	-0.371485		2	-47.1622	8.9549	-6.56646	6.08866	9.76	-0.672793		1/2 MS medium with 625 μM KH2PO4 - LLR	62
3	18.8532	7.0974	2.29349	6.71662	7.2685	0.315538		3	13.6061	13.2312	3.11258	12.8599	14.4029	0.216108		3	17.057	8.7964	2.58019	8.40948	9.5964	0.26887		3	-21.7426	4.9383	-1.82933	4.58698	5.1892	-0.352527		3	-18.3056	11.4747	-3.60403	10.894	12.2509	-0.294185		3	-62.7362	2.5033	-2.2252	1.14673	2.5753	-0.864055		1/2 MS medium with 1250 μM KH2PO4 - LLR	79
4	42.9399	4.028	2.744	2.94877	4.0991	0.669415		4	10.3675	11.7202	2.10918	11.5289	13.2473	0.159216		4	-14.0576	8.8802	-2.15698	8.61426	13.5763	-0.158878		4	-30.7064	6.2559	-3.19451	5.37879	6.4319	-0.496666		4	-18.2834	9.7911	-3.07164	9.29681	10.4301	-0.294497		4	-33.7542	10.1473	-5.63816	8.43676	10.8647	-0.518943		1/2 MS medium with 300 μM KH2PO4 - RLR	76
5	12.0678	6.0727	1.26961	5.9385	6.8073	0.186508		5	12.1634	8.3582	1.76108	8.17056	9.224	0.190923		5	-19.5638	7.0122	-2.34808	6.60738	10.0277	-0.234159		5	-47.6425	2.5125	-1.85663	1.69281	2.6184	-0.709069		5	-12.2788	7.1253	-1.51533	6.9623	7.5656	-0.200292		5	-37.1169	7.6013	-4.58695	6.06132	8.0216	-0.571825		1/2 MS medium with 625 μM KH2PO4 - RLR	79
6	30.4655	2.4233	1.22866	2.08873	3.0971	0.396713		6	25.3578	9.5629	4.0955	8.64152	10.4775	0.390885		6	11.6554	9.3253	1.88394	9.13302	12.2892	0.153301		6	-28.8108	4.3625	-2.10237	3.82249	4.5139	-0.465755		6	-17.1456	4.0288	-1.18769	3.84975	4.4712	-0.265632		6	-39.3733	7.8763	-4.99649	6.08861	8.3042	-0.601682		1/2 MS medium with 1250 μM KH2PO4 - RLR	78
7	43.9584	3.1861	2.21159	2.29349	3.2345	0.683749		7	23.0932	8.771	3.44023	8.06816	9.4942	0.362351		7	-6.9415	11.6346	-1.40611	11.5493	14.9685	-0.0939379		7	-8.3257	6.7882	-0.982932	6.71666	7.5881	-0.129536		7	-18.8247	7.6154	-2.45729	7.20805	8.0554	-0.305049		7	-37.4762	6.7088	-4.08185	5.32414	7.0382	-0.579956
8	16.2602	3.0716	0.860048	2.94874	3.133	0.274513		8	20.5279	9.7522	3.41974	9.13295	10.649	0.321133		8	1.0977	11.4013	0.218418	11.3992	12.7562	0.0171225		8	-1.2922	3.6323	-0.0819128	3.63138	4.7782	-0.017143		8	-31.6908	5.5351	-2.90778	4.70979	6.0022	-0.484453		8	-59.2856	4.3032	-3.69956	2.1979	4.5704	-0.809462
9	31.7595	6.0691	3.1945	5.16034	6.2025	0.515034		9	37.3667	2.8342	1.72012	2.25253	3.0631	0.56156		9	4.4122	8.8726	0.682581	8.84631	10.6656	0.0639984		9	-16.1949	4.3074	-1.20136	4.13648	4.6899	-0.256159		9	-38.3131	8.4558	-5.24224	6.63471	9.2067	-0.569395		9	-57.496	3.6583	-3.08524	1.96582	3.8404	-0.803365
10	35.6185	3.3755	1.96584	2.74399	3.537	0.555794		10	15.9677	7.2205	1.98633	6.94191	7.9223	0.250726		10	5.7703	6.5176	0.655283	6.48458	8.5985	0.076209		10	-18.699	5.6208	-1.80201	5.32411	6.0305	-0.298816		10	-40.6013	7.5517	-4.91458	5.73368	7.7759	-0.632027		10	-25.9577	8.6394	-3.78153	7.76784	9.6931	-0.390126
11	38.6034	6.4984	4.05452	5.07839	6.7577	0.599985		11	29.8246	5.4761	2.72352	4.7508	5.5113	0.49417		11	1.5124	8.2758	0.218426	8.27292	10.2562	0.0212969		11	-11.4212	4.1365	-0.81911	4.05459	4.9942	-0.164012		11	-22.0786	11.0048	-4.13646	10.1978	11.7809	-0.351116		11	-42.6338	4.6761	-3.16717	3.4402	4.758	-0.665651
12	26.5651	3.3884	1.51534	3.03068	3.7807	0.40081		12	23.9123	4.7488	1.92487	4.3412	5.0613	0.380311		12	-19.7567	7.6734	-2.59381	7.22172	11.227	-0.231034		12	-33.0092	8.9211	-4.85998	7.48108	9.2984	-0.522668		12	-34.0609	7.0199	-3.93166	5.81559	7.4351	-0.528797		12	-50.4836	7.2732	-5.61086	4.62793	7.4015	-0.75807
13	41.0091	3.7449	2.45732	2.82592	3.9404	0.623623		13	15.5561	7.8648	2.1092	7.5767	8.4152	0.250641		13	-3.4193	8.698	-0.518772	8.68252	11.5025	-0.0451008		13	-6.9394	4.1807	-0.50511	4.15007	4.4477	-0.113567		13	-41.7714	5.6561	-3.76787	4.21837	5.9541	-0.632819		13	-33.4199	8.0308	-4.42313	6.70296	8.5815	-0.515426
14	61.4769	2.1442	1.88395	1.02388	2.1641	0.870545		14	15.5129	5.5892	1.49486	5.38559	5.8321	0.256316		14	-2.1038	10.0408	-0.368598	10.034	12.3766	-0.0297818		14	3.5107	4.4588	0.273034	4.45043	5.0617	0.0539412		14	-40.469	7.6983	-4.99648	5.85654	7.8736	-0.634586		14	-61.3097	3.128	-2.74397	1.50167	3.7588	-0.730012
15	31.6572	9.2861	4.87368	7.90436	9.6509	0.504997		15	7.6552	3.8431	0.511944	3.80885	4.0526	0.126325		15	22.9489	4.9367	1.92487	4.54597	6.1921	0.310859		15	-24.3411	1.8879	-0.778132	1.72008	2.0686	-0.376164		15	-42.1505	6.408	-4.30028	4.75079	6.5092	-0.660647		15	-59.7436	3.4138	-2.94877	1.72011	3.4539	-0.853751
16	20.6661	4.99	1.76108	4.66891	5.2016	0.338565		16	-2.2578	5.7177	-0.225254	5.71326	7.1366	-0.0315632		16	10.751	6.5865	1.22865	6.47089	7.3794	0.166498		16	1.2454	1.8844	0.0409567	1.88395	2.642	0.0155022		16	-10.9029	10.1767	-1.92487	9.993	10.7948	-0.178315		16	-28.2772	4.4954	-2.12964	3.95895	4.6146	-0.461501
17	-5.1282	3.2073	-0.286683	3.19446	3.3193	-0.0863685		17	-6.1466	5.3549	-0.573364	5.32412	7.8364	-0.0731667		17	3.1976	7.3424	0.409557	7.33097	8.8058	0.0465099		17	1.8596	8.4139	0.273035	8.40947	8.8513	0.0308469		17	-25.0169	7.4572	-3.15354	6.75759	7.5955	-0.415186		17	-26.193	14.1033	-6.22514	12.6551	15.0213	-0.414421
18	-5.1944	4.5236	-0.409545	4.50502	4.9807	-0.0822264		18	12.0372	5.6951	1.18769	5.56988	5.9995	0.197966		18	-1.7098	3.6603	-0.109213	3.65867	5.3539	-0.0203988		18	-0.4939	4.751	-0.040954	4.75082	5.7041	-0.00717974		18	-22.1412	6.4113	-2.41636	5.93852	6.6359	-0.364134		18	-24.2815	5.9756	-2.45729	5.44698	7.179	-0.342288
19	0	5.3242	0	5.3242	5.5652	0		19	27.9561	4.1497	1.94536	3.66546	4.8579	0.400453		19	-4.2538	6.6257	-0.491459	6.60745	8.9217	-0.0550858		19	-9.1581	5.9184	-0.941968	5.84296	6.3642	-0.14801		19	-62.5535	5.9533	-5.28321	2.744	5.9888	-0.882181		19	-53.5609	3.6314	-2.92142	2.15694	3.7657	-0.775797
20	19.9037	5.0526	1.72011	4.75079	5.731	0.300141		20	31.7453	6.6942	3.52211	5.69272	7.0237	0.501461		20	-8.3374	6.402	-0.928303	6.33434	7.951	-0.116753		20	-28.9797	2.0287	-0.982905	1.77469	2.1611	-0.454817		20	-29.9136	3.4492	-1.72009	2.98969	3.4907	-0.492765		20	-58.0965	8.1369	-6.90774	4.30027	8.2414	-0.838175
21	33.3106	3.4305	1.88395	2.86689	3.5043	0.537612		21	27.207	4.3594	1.99315	3.87708	4.4692	0.445974		21	-15.3093	5.0671	-1.33786	4.88729	8.1051	-0.165065		21	-9.9558	5.2115	-0.901008	5.13302	5.6863	-0.158452		21	-31.8908	4.3412	-2.29346	3.68592	4.9419	-0.464086		21	-36.6027	8.1965	-4.88727	6.58006	8.6748	-0.563387
22	29.1384	8.1587	3.97264	7.12618	8.2954	0.478897		22	25.9804	5.9834	2.62111	5.37874	6.0683	0.431935		22	26.565	4.1821	1.87029	3.74059	4.5943	0.407089		22	-10.5391	2.9855	-0.546067	2.93514	3.0688	-0.177942		22	-39.6569	4.0429	-2.58013	3.11255	4.1281	-0.625017		22	-44.7052	11.2558	-7.918	7.9999	11.8144	-0.670199
23	-7.4716	5.0393	-0.655284	4.99651	5.5904	-0.117216		23	17.8881	7.689	2.36175	7.3173	8.4067	0.280936		23	-5.1944	6.7855	-0.614327	6.75763	8.4643	-0.0725786		23	-13.6536	3.47	-0.819098	3.37194	3.6077	-0.227042		23	-55.561	5.2142	-4.3003	2.94878	5.4064	-0.795409		23	-33.9072	11.9913	-6.68934	9.95209	12.961	-0.516113
24	19.0303	5.4009	1.76106	5.10572	5.7251	0.307604		24	13.3994	10.4271	2.41635	10.1433	11.3316	0.21324		24	13.6663	4.1024	0.96926	3.98625	5.2275	0.185416		24	-1.6395	7.6344	-0.218426	7.63127	8.4644	-0.0258053		24	-29.4759	5.4101	-2.66208	4.70983	5.6766	-0.468957		24	-20.9849	7.1895	-2.57472	6.71266	8.0403	-0.320227
25	3.2704	1.9144	0.109213	1.91128	2.3562	0.0463514		25	5.6656	6.9142	0.682586	6.88042	8.2913	0.0823255		25	12.3885	7.2541	1.55629	7.08519	8.5608	0.181793		25	-6.9968	6.0518	-0.737193	6.00673	7.4029	-0.0995817		25	-52.3219	5.2264	-4.13647	3.1945	5.2926	-0.781558		25	-38.822	7.5346	-4.72346	5.87019	8.0757	-0.584898
26	12.9115	7.7592	1.73376	7.56302	8.1549	0.212604		26	30.3933	4.9379	2.49825	4.2593	5.235	0.47722		26	-7.6855	7.9622	-1.06483	7.89068	9.238	-0.115266		26	-28.0815	5.0752	-2.38903	4.47774	5.955	-0.401181		26	-18.6216	3.976	-1.2696	3.76785	5.0117	-0.253328		26	-21.6087	6.7838	-2.49824	6.30704	7.2858	-0.342892
27	22.0592	4.5074	1.69282	4.17744	4.9718	0.340484		27	36.2376	10.3923	6.14325	8.38214	10.5981	0.579656		27	-5.8332	6.9849	-0.709895	6.94873	9.8685	-0.0719354		27	-36.3218	3.7107	-2.19792	2.98972	3.9611	-0.554876		27	-7.5238	8.7579	-1.14674	8.6825	9.9177	-0.115626		27	-43.3865	2.7426	-1.88394	1.99315	3.0076	-0.626392
28	30.5989	6.2489	3.18085	5.37875	6.4337	0.494404		28	15.604	7.8666	2.11601	7.57667	8.6958	0.243337		28	-14.3874	9.7247	-2.41636	9.41971	12.4287	-0.194418		28	-44.7092	5.7051	-4.01359	4.05454	5.8946	-0.680892		28	-8.909	7.6692	-1.1877	7.57668	8.7339	-0.135987		28	-29.745	2.4214	-1.20136	2.10236	2.5165	-0.477391
29	7.3344	2.7804	0.354946	2.75765	3.0859	0.115022		29	13.3925	5.3046	1.22865	5.16035	5.6	0.219403		29	5.0006	5.4815	0.477801	5.46064	7.1292	0.0670203		29	-9.5931	2.949	-0.491451	2.90776	3.194	-0.153867		29	-44.5248	10.4741	-7.34463	7.46748	11.0026	-0.667536		29	-54.6518	4.3182	-3.52214	2.49827	4.6327	-0.760279
30	39.7563	8.1331	5.20131	6.2525	8.2805	0.628139		30	15.1858	14.8529	3.89072	14.3343	15.8022	0.246214		30	3.8879	5.6375	0.382248	5.62453	6.4811	0.0589789		30	-6.5819	5.3595	-0.614324	5.32418	5.8277	-0.105414		30	-51.3402	8.3917	-6.55282	5.24225	8.915	-0.735033		30	-33.0571	7.8835	-4.30025	6.60738	8.2998	-0.518115
31	25.2849	5.4655	2.33442	4.94188	5.6501	0.413165		31	16.3435	8.6355	2.42999	8.28656	8.9323	0.272045		31	-5.1258	4.1257	-0.368602	4.1092	5.4854	-0.0671968		31	-10.3048	3.2052	-0.573361	3.1535	3.5304	-0.162407		31	-57.0659	4.0176	-3.37196	2.18426	4.1268	-0.817088		31	-47.8945	5.1614	-3.8293	3.46071	5.3997	-0.709169
32	17.0458	3.0271	0.887352	2.89412	3.4275	0.258892		32	30.5249	10.6975	5.4334	9.21492	11.1098	0.489063		32	-5.5275	5.1022	-0.491462	5.07848	7.0777	-0.0694381		32	-14.2435	5.493	-1.35152	5.32414	6.0354	-0.223931		32	-34.4608	3.3777	-1.91125	2.78496	3.4733	-0.550268		32	-26.2459	3.2877	-1.4539	2.94875	3.6049	-0.403313
33	15.8192	4.2567	1.16039	4.09548	4.3553	0.266431		33	19.7101	10.2814	3.46752	9.67902	10.7196	0.323475		33	-6.4305	12.433	-1.39247	12.3548	13.849	-0.100547		33	-11.0979	7.2341	-1.39246	7.09882	7.8444	-0.17751		33	-21.1187	5.5319	-1.99315	5.16036	5.7868	-0.344431		33	-46.3052	5.721	-4.13645	3.95216	5.8078	-0.712224
34	72.0633	2.4824	2.36175	0.764495	2.4909	0.948151		34	15.6141	10.702	2.88052	10.3071	11.75	0.24515		34	3.3316	6.5776	0.382255	6.56648	8.21	0.0465597		34	-9.6734	3.656	-0.614324	3.60402	4.3749	-0.14042		34	-40.5328	3.7181	-2.41633	2.82588	4.0087	-0.602772		34	-32.7565	6.6231	-3.58356	5.56988	7.354	-0.487294
35	17.0785	4.7414	1.39246	4.53232	5.6647	0.245814		35	28.3411	3.9398	1.8703	3.46756	4.202	0.445098		35	-26.5651	10.0736	-4.50506	9.0101	14.0394	-0.320887		35	-33.5507	3.1123	-1.72009	2.59378	3.3583	-0.51219		35	-40.7505	6.2532	-4.08188	4.73717	6.5585	-0.62238		35	-38.1679	12.2938	-7.59718	9.66543	13.0492	-0.582195
36	45.3166	3.4945	2.4846	2.45729	3.7113	0.669469		36	39.7497	3.5867	2.29346	2.75762	3.6358	0.6308		36	-16.1276	4.718	-1.31055	4.53233	6.7383	-0.194493		36	-16.46	3.7581	-1.06484	3.60408	4.5024	-0.236505		36	-50.1716	4.3908	-3.37199	2.81227	4.5637	-0.738871		36	-47.1409	6.2017	-4.54602	4.21838	6.3493	-0.715988
37	24.826	3.2189	1.3515	2.92143	3.4208	0.395083		37	23.4329	11.3972	4.53238	10.4572	11.8002	0.384093		37	-22.1427	10.2139	-3.84977	9.4606	11.6348	-0.330884		37	-23.3926	5.2952	-2.10235	4.85997	5.8783	-0.357646		37	-34.5484	6.0663	-3.44021	4.99649	6.3191	-0.544415		37	-35.321	8.1817	-4.7303	6.67566	8.4292	-0.561181
38	48.8568	3.4443	2.59379	2.26615	3.4875	0.743739		38	25.4077	4.2318	1.81568	3.82249	4.6445	0.390932		38	-2.2409	9.4269	-0.368602	9.41969	11.5536	-0.0319037		38	-33.4952	3.3395	-1.84296	2.78492	3.4467	-0.534703		38	-6.8504	8.1261	-0.96926	8.06809	8.9989	-0.107709		38	-61.9908	9.8111	-8.66195	4.60742	10.3288	-0.838621
39	35.698	4.5388	2.64845	3.68598	4.8023	0.551496		39	25.9534	3.4313	1.50167	3.08525	3.9647	0.378761		39	-12.2167	7.6126	-1.6109	7.44021	11.5467	-0.139512		39	-36.0851	5.98	-3.52214	4.8327	6.1035	-0.577068		39	-24.9147	5.0877	-2.14329	4.61422	5.295	-0.404776		39	-51.5491	9.6486	-7.55622	5.99992	9.9253	-0.761309
40	53.9726	3.528	2.85322	2.07507	10.6484	0.267948		40	-4.1164	3.6134	-0.25938	3.60408	4.4051	-0.0588819		40	-15.1075	11.1568	-2.90781	10.7712	14.7671	-0.196911		40	-37.7278	4.1943	-2.56654	3.31738	5.5209	-0.464877		40	-54.9751	1.9505	-1.59727	1.11946	2.1448	-0.744717		40	-56.7487	5.1912	-4.34126	2.8464	5.3486	-0.811664
41	30.2564	3.6035	1.8157	3.11263	3.6845	0.492793		41	0.4453	10.5394	0.0819109	10.5391	12.6479	0.00647624		41	-22.4674	8.2877	-3.16721	7.65864	12.8247	-0.246962		41	-5.005	6.7286	-0.587021	6.70294	7.069	-0.0830416		41	-53.5307	3.1236	-2.51192	1.85664	3.2239	-0.779156		41	-36.9953	11.2299	-6.75759	8.96915	11.9973	-0.563259
42	13.3393	5.4437	1.25596	5.29683	5.7293	0.219216		42	16.5007	7.5462	2.14332	7.23542	8.0458	0.266391		42	-2.5595	8.2539	-0.368593	8.24567	9.6865	-0.0380523		42	-24.3256	6.562	-2.70303	5.97942	6.7175	-0.402386		42	-24.5377	8.2839	-3.44024	7.53577	8.6856	-0.396085		42	-42.9194	7.5779	-5.16031	5.54939	7.9385	-0.650036
43	49.7636	2.7898	2.12969	1.80205	2.8587	0.744987		43	35.4736	4.2579	2.47098	3.46756	4.364	0.566219		43	-6.8487	10.5323	-1.25595	10.4571	11.9751	-0.104881		43	-46.0051	4.9528	-3.56305	3.44019	5.0161	-0.710323		43	7.9983	7.5546	1.05118	7.48111	8.9102	0.117974		43	-62.3708	2.9585	-2.62113	1.372	3.0612	-0.856244
44	4.3193	9.0632	0.682591	9.03746	9.2845	0.0735195		44	19.794	6.0067	2.03411	5.6518	6.5799	0.309139		44	-12.611	8.2536	-1.80201	8.05448	9.7062	-0.185656		44	-10.008	4.949	-0.860065	4.87369	5.1321	-0.167585		44	-32.7863	5.5211	-2.98972	4.64157	5.657	-0.528498		44	-20.7723	7.6216	-2.70304	7.12618	8.4691	-0.319165
45	36.9624	3.3829	2.03411	2.70304	3.4707	0.58608		45	24.5768	6.3349	2.63476	5.76099	6.3882	0.412442		45	10.263	8.3519	1.48803	8.21827	8.9111	0.166986		45	-21.6258	4.9636	-1.8293	4.61422	5.8543	-0.312471		45	-55.674	3.7524	-3.09889	2.11598	3.9375	-0.78702		45	-58.0171	5.5285	-4.68931	2.92826	5.8068	-0.807555
46	10.3533	7.2164	1.29691	7.0989	7.9943	0.16223		46	34.8939	5.2262	2.98969	4.2866	5.5345	0.540192		46	14.804	5.9306	1.51535	5.73374	7.1045	0.213294		46	-18.189	3.0176	-0.941951	2.86682	3.3251	-0.283285		46	-25.7908	6.7774	-2.94876	6.10229	6.9746	-0.422785		46	-18.9558	7.1234	-2.31396	6.73709	7.8901	-0.293273
47	28.457	4.0683	1.93854	3.57675	4.2082	0.460658		47	13.1426	5.944	1.35152	5.78831	6.8253	0.198016		47	-20.1669	7.9988	-2.75763	7.50841	11.5051	-0.239688		47	-12.3553	2.9348	-0.627969	2.86683	3.5962	-0.17462		47	-33.3664	4.0211	-2.21157	3.3583	4.2232	-0.523671		47	-33.6901	10.1889	-5.65179	8.47767	10.5621	-0.535101
48	12.4713	8.8504	1.91125	8.64157	9.5019	0.201144		48	0.964	5.6799	0.0955597	5.6791	6.0395	0.0158224		48	19.4766	3.5621	1.18768	3.35827	4.804	0.247228		48	0	4.0136	0	4.0136	4.4173	0		48	-39.014	3.7951	-2.38905	2.94876	3.9197	-0.609499		48	-39.0794	7.861	-4.95555	6.10228	8.3864	-0.590903
49	-2.6425	5.3298	-0.245725	5.32413	5.8312	-0.0421397		49	8.9664	12.9637	2.02046	12.8053	14.4715	0.139617		49	15.5663	9.92	2.66206	9.55614	10.5692	0.25187		49	-18.7902	4.874	-1.56993	4.61424	5.2729	-0.297736		49	-17.0591	7.9111	-2.32078	7.56303	8.5468	-0.271538		49	-54.211	5.4275	-4.40266	3.17401	5.5736	-0.789913
50	7.6525	6.2536	0.832758	6.19791	6.9343	0.120093		50	16.1226	5.4569	1.51535	5.24228	5.8028	0.261141		50	-12.3808	5.7305	-1.22867	5.59723	8.1864	-0.150086		50	-50.8561	1.5138	-1.17405	0.955617	1.5422	-0.761281		50	-47.2492	6.3953	-4.69615	4.3412	6.6954	-0.7014		50	-47.0214	4.9262	-3.60405	3.35831	5.287	-0.681681
51	50.5505	3.0939	2.38906	1.96586	3.118	0.766216		51	-2.7992	11.7408	-0.573372	11.7268	13.2728	-0.043199		51	29.4274	6.1128	3.00334	5.32412	6.7793	0.443017		51	-45.6957	2.3845	-1.70644	1.6655	2.6108	-0.65361		51	-30.7267	6.2254	-3.18083	5.35144	6.5	-0.489358		51	-29.844	8.8059	-4.38217	7.63809	9.5558	-0.458587
52	38.8636	6.5923	4.13646	5.13304	6.6312	0.623788		52	26.7496	3.7914	1.70648	3.38565	4.0924	0.416987		52	7.7569	8.5973	1.16038	8.51863	10.959	0.105884		52	-16.2602	4.0955	-1.14674	3.93168	4.6077	-0.248875		52	-31.5571	4.0693	-2.12966	3.46753	4.7307	-0.450179		52	-47.2083	5.6368	-4.13644	3.82928	7.3354	-0.563902
53	19.1365	5.2888	1.73377	4.99654	5.5997	0.309619		53	34.6363	5.044	2.86683	4.15008	5.4364	0.52734		53	1.8476	4.2342	0.136515	4.232	5.7773	0.0236296		53	-17.4299	3.6916	-1.10578	3.5221	3.8371	-0.28818		53	0.8069	5.8162	0.0819072	5.81562	7.5629	0.0108301		53	-23.1443	5.6788	-2.23204	5.22176	6.5165	-0.342522
54	48.1378	5.1142	3.80881	3.41292	5.1567	0.738614		54	37.9167	3.2879	2.02046	2.59384	3.3429	0.604405		54	5.9615	7.7551	0.805446	7.71316	8.781	0.091726		54	-35.6819	4.4118	-2.57334	3.58356	4.5602	-0.564303		54	-5.6544	4.1567	-0.40955	4.13647	5.1131	-0.0800983		54	-44.2428	3.2872	-2.29348	2.35492	3.498	-0.655655
55	7.3208	3.964	0.505111	3.93169	4.5983	0.109847		55	4.3234	11.9519	0.901006	11.9179	12.4762	0.072218		55	-0.8814	3.5499	-0.0546071	3.54948	6.1009	-0.00895067		55	-5.2624	3.1258	-0.286689	3.11263	3.7785	-0.0758739		55	-5.4901	6.7064	-0.641626	6.67564	7.5453	-0.0850366		55	-33.0605	6.7192	-3.66549	5.63133	7.0871	-0.517205
56	44.5626	3.7938	2.66206	2.70302	3.8446	0.692416		56	-1.4086	8.33	-0.20477	8.32748	8.9102	-0.0229815		56	-18.7413	4.0365	-1.29691	3.82248	6.0807	-0.213283		56	-33.9297	3.6197	-2.02043	3.00335	3.8753	-0.52136		56	-36.5665	3.0935	-1.84297	2.48459	3.1857	-0.578513		56	-34.8657	12.1793	-6.96236	9.99305	13.1997	-0.527463
57	30.3656	5.158	2.60745	4.45041	5.2996	0.492009		57	10.9496	11.0682	2.10235	10.8667	12.1779	0.172637		57	-9.1073	3.6224	-0.573367	3.57673	4.6233	-0.124017		57	-23.3238	4.1032	-1.62457	3.76789	4.2062	-0.386232		57	-36.1142	3.3122	-1.9522	2.67574	3.5335	-0.552483		57	-46.7014	4.3893	-3.19449	3.01018	4.6486	-0.687193
58	22.0914	2.5047	0.941981	2.32082	3.204	0.294001		58	22.4259	4.6521	1.77472	4.30028	5.7448	0.308927		58	-23.1986	2.3913	-0.94198	2.19795	6.2749	-0.150119		58	0	8.6825	0	8.6825	9.131	0		58	-36.9539	5.5863	-3.35833	4.46412	5.8648	-0.572625		58	-40.7694	5.2996	-3.46072	4.01362	5.6201	-0.615776
59	50.3599	4.237	3.26277	2.70305	4.2866	0.761157		59	25.2873	8.2136	3.5085	7.42655	8.3291	0.421234		59	-12.8225	13.2868	-2.94876	12.9555	16.8852	-0.174636		59	-10.2281	6.3812	-1.13309	6.27979	6.6375	-0.170711		59	-44.0242	7.9361	-5.51529	5.70642	8.0734	-0.683143		59	-45.8725	5.7057	-4.09551	3.97264	6.0065	-0.681846
60	38.4061	5.296	3.29004	4.15009	5.5374	0.594149		60	31.185	4.2447	2.19792	3.63134	4.6436	0.473322		60	-10.2683	7.6584	-1.36517	7.53574	10.1688	-0.134251		60	-26.5651	3.2052	-1.43341	2.86682	3.536	-0.405377		60	-33.6901	4.8237	-2.67571	4.01356	4.9562	-0.539871		60	-40.9366	3.542	-2.3208	2.67575	3.6607	-0.633978
61	6.2773	4.1202	0.450505	4.0955	4.2421	0.106199		61	14.5428	10.1123	2.53923	9.78831	10.6698	0.237983		61	-11.6562	7.9732	-1.61089	7.80877	11.3072	-0.142466		61	-10.5518	5.6657	-1.03753	5.56989	6.0174	-0.172421		61	-46.6042	11.7236	-8.51866	8.05451	11.875	-0.717361		61	-38.789	4.7289	-2.96244	3.68598	4.9041	-0.604074
62	9.4092	4.8433	0.791804	4.77814	5.2227	0.151608		62	8.6732	7.3329	1.10579	7.24904	8.8302	0.125228		62	12.7364	6.1303	1.35152	5.97946	7.2838	0.185552		62	-36.2147	4.2978	-2.53919	3.4675	4.4138	-0.575285		62	-38.2041	7.505	-4.64158	5.89752	7.7944	-0.595502		62	-67.9058	4.4643	-4.13647	1.67916	4.7035	-0.879445
63	54.4623	3.0533	2.48457	1.7747	3.1185	0.79672										63	1.2853	8.5208	0.191129	8.51866	9.9185	0.0192699		63	-17.2924	3.0312	-0.901019	2.89419	3.2231	-0.27955		63	-30.9638	7.1642	-3.68596	6.14325	7.6045	-0.484707		63	-35.3022	8.8824	-5.13304	7.24906	9.613	-0.533969
64	38.7656	2.3111	1.44706	1.802	2.347	0.616558										64	-1.1401	8.2336	-0.163825	8.23197	10.946	-0.0149667		64	-26.565	5.0978	-2.2798	4.55961	5.5851	-0.408193		64	-24.0442	6.8017	-2.77129	6.21153	7.4303	-0.372972		64	-31.7288	9.2932	-4.88729	7.9043	9.8137	-0.498007
65	40.8724	5.6328	3.68597	4.25935	5.8761	0.627282										65	-8.373	9.5625	-1.39246	9.46057	10.3401	-0.134666		65	-14.5785	6.9965	-1.76106	6.77124	7.6492	-0.230228		65	-65.4541	1.906	-1.73375	0.791794	1.9264	-0.899996		65	-60.4222	3.4848	-3.03068	1.72011	3.5702	-0.848883
66	-6.4784	3.7509	-0.423209	3.72695	4.1142	-0.102865										66	15.0083	9.1728	2.37538	8.8599	10.502	0.226183		66	-36.7115	3.9508	-2.36173	3.16718	4.2418	-0.556776		66	-36.4482	5.1932	-3.08526	4.17738	5.2739	-0.585005		66	-38.6598	5.7693	-3.60405	4.50507	6.0459	-0.596115
67	18.5646	7.6326	2.43002	7.23544	7.7547	0.313361										67	7.9893	7.8577	1.09213	7.78143	9.4548	0.11551		67	-24.3994	2.9082	-1.20136	2.64846	3.2333	-0.371559		67	-33.4901	7.5953	-4.19103	6.33434	7.8691	-0.532594		67	-39.4996	10.4737	-6.66204	8.08181	11.6072	-0.573957
68	25.9167	5.9347	2.59384	5.33785	6.5682	0.394909										68	19.7468	5.0911	1.7201	4.79172	6.2823	0.273801		68	-35.3948	1.9091	-1.10576	1.55626	2.0489	-0.539687		68	-41.7379	7.4644	-4.96923	5.56992	7.802	-0.636918		68	-40.5655	7.1164	-4.62792	5.40607	7.644	-0.605431
69	59.1507	3.5142	3.01701	1.80202	3.5368	0.853033										69	-23.3556	10.4686	-4.15014	9.61083	14.4239	-0.287726		69	-49.4971	3.4471	-2.62108	2.23885	3.6468	-0.718735		69	-43.9025	7.5598	-5.24222	5.44699	7.8105	-0.671176		69	-63.6516	9.689	-8.68243	4.30025	10.0509	-0.863846
70	-1.9056	7.3897	-0.245729	7.38561	8.6309	-0.0284708										70	7.3439	8.8644	1.13309	8.79168	9.4693	0.119659		70	-18.37	7.6239	-2.40269	7.23539	8.282	-0.29011		70	-37.1237	7.3965	-4.46407	5.89748	7.6104	-0.586575		70	-30.281	13.7534	-6.93503	11.8769	14.6057	-0.474817
71	28.9715	6.3978	3.09893	5.59718	6.721	0.461082										71	6.8793	11.0556	1.32422	10.976	13.5091	0.0980243		71	-34.1861	1.7493	-0.982901	1.44705	1.7854	-0.550522		71	-34.3494	6.581	-3.71325	5.43335	6.9532	-0.534035		71	-53.3916	13.7583	-11.0442	8.20466	14.2468	-0.775206
72	23.725	4.6823	1.88391	4.28659	4.9615	0.379706										72	-26.2358	5.3116	-2.34808	4.76441	7.433	-0.315899		72	-48.6522	1.3639	-1.0239	0.901031	1.5757	-0.649805		72	-57.4378	4.6164	-3.89074	2.48462	4.7453	-0.819914		72	-44.5777	11.7869	-8.27294	8.3958	12.3564	-0.669527
73	42.4553	1.7393	1.17405	1.28326	1.8614	0.630737										73	-32.8812	9.656	-5.24223	8.10909	13.5781	-0.38608		73	-23.5454	5.3311	-2.12964	4.88725	5.8458	-0.364303		73	5.853	6.5597	0.668936	6.5255	7.5276	0.0888644		73	-52.8355	6.3727	-5.07843	3.84978	6.9445	-0.731288
74	16.1246	8.9954	2.49827	8.64152	9.4776	0.263597										74	-18.7822	3.5616	-1.14673	3.37194	8.9401	-0.128269		74	-12.8264	6.2725	-1.39248	6.11598	7.097	-0.196207		74	-37.8482	5.1174	-3.13989	4.0409	5.3202	-0.590183		74	-29.2349	11.7959	-5.76101	10.2934	14.1815	-0.406235
75	28.5892	5.8769	2.81225	5.16035	6.309	0.445752										75	1.9931	13.3458	0.464155	13.3377	15.0435	0.0308542		75	9.52	6.6858	1.10578	6.59372	8.1125	0.136305		75	-32.0377	5.1212	-2.71668	4.34124	5.5775	-0.487078		75	-52.3058	4.5547	-3.60407	2.78496	4.5756	-0.787671
76	36.9663	3.2464	1.95221	2.59384	3.3893	0.575991										76	0.3592	13.0649	0.0819062	13.0646	15.921	0.00514454		76	-15.9111	3.1372	-0.860049	3.01701	3.4671	-0.24806		76	-18.7178	7.8701	-2.52557	7.45386	8.1798	-0.308757		76	-64.7223	3.261	-2.94876	1.39247	3.3843	-0.871304
77	41.3914	2.1473	1.41979	1.61093	2.2649	0.626868										77	22.169	10.2748	3.87709	9.51523	12.2428	0.316683										77	-7.9413	8.2014	-1.13309	8.12275	9.8931	-0.114534		77	-53.6156	5.7994	-4.66884	3.4402	5.9033	-0.790886
																78	0.6228	7.5362	0.0819162	7.53575	11.2519	0.00728021										78	-26.4456	5.8549	-2.60747	5.24223	6.3728	-0.409156		78	-16.3895	14.5145	-4.09549	13.9247	16.6758	-0.245595
																79	7.3755	5.4236	0.696236	5.37873	7.0018	0.0994367										79	-18.7196	6.0828	-1.9522	5.76102	6.9458	-0.281061
[truncated: 18 more columns]

## Sheet: Figure 5F
Quantification of HGI value for both left and right lateral roots for Ws-4
1/2 MS medium with 300 μM KH2PO4 - LLR								1/2 MS medium with 625 μM KH2PO4 - LLR								1/2 MS medium with 1250 μM KH2PO4 - LLR								1/2 MS medium with 300 μM KH2PO4 - RLR								1/2 MS medium with 625 μM KH2PO4 - RLR								1/2 MS medium with 1250 μM KH2PO4 - RLR
Seedlings #	Deviation from the gravity vector (θ)	Lc (mm)	Lx (mm)	Ly (mm)	Length(L) (mm)	HGI value		Seedlings #	Deviation from the gravity vector (θ)	Lc (mm)	Lx (mm)	Ly (mm)	Length(L) (mm)	HGI value		Seedlings #	Deviation from the gravity vector (θ)	Lc (mm)	Lx (mm)	Ly (mm)	Length(L) (mm)	HGI value		Seedlings #	Deviation from the gravity vector (θ)	Lc (mm)	Lx (mm)	Ly (mm)	Length(L) (mm)	HGI value		Seedlings #	Deviation from the gravity vector (θ)	Lc (mm)	Lx (mm)	Ly (mm)	Length(L) (mm)	HGI value		Seedlings #	Deviation from the gravity vector (θ)	Lc (mm)	Lx (mm)	Ly (mm)	Length(L) (mm)	HGI value			n
1	12.2953	1.6347	0.34811	1.5972	1.787	0.194801		1	3.2892	3.569	0.204774	3.56312	6.4454	0.0317706		1	-39.696	3.6549	-2.33444	2.81224	8.2199	-0.283998		1	-55.2568	4.6352	-3.80881	2.6416	5.0778	-0.750091		1	-40.9639	5.966	-3.91121	4.50506	6.4619	-0.605273		1	-57.3746	8.5585	-7.20808	4.61427	8.9211	-0.807982		1/2 MS medium with 300 μM KH2PO4 - LLR	75
2	-5.8395	3.6228	-0.368591	3.604	3.9897	-0.0923858		2	-29.4454	1.4579	-0.716695	1.26958	3.4279	-0.209077		2	-16.9623	6.5511	-1.91123	6.26611	8.2278	-0.23229		2	-47.5261	1.9712	-1.45393	1.33106	2.0961	-0.693635		2	-19.1298	5.8738	-1.9249	5.54944	6.1438	-0.313308		2	-64.29	3.6819	-3.3174	1.59727	3.7411	-0.886744		1/2 MS medium with 625 μM KH2PO4 - LLR	69
3	20.9905	5.3736	1.92489	5.01701	5.5209	0.348656		3	-11.4025	4.9718	-0.982925	4.87367	6.3217	-0.155484		3	-36.5631	4.0792	-2.43001	3.27642	5.7422	-0.423185		3	-66.3706	2.861	-2.62113	1.14674	3.0098	-0.870864		3	-29.7767	4.5769	-2.27298	3.9726	4.9114	-0.462798		3	-62.9754	6.8503	-6.10233	3.11259	8.0799	-0.755248		1/2 MS medium with 1250 μM KH2PO4 - LLR	76
4	2.0146	4.0776	0.143345	4.07508	4.3963	0.0326057		4	-33.2471	2.2037	-1.20818	1.84298	4.0654	-0.297186		4	-13.249	5.3014	-1.21499	5.16029	6.5942	-0.184252		4	-56.4025	3.5156	-2.9283	1.94538	3.7878	-0.773088		4	-41.4552	3.2787	-2.17061	2.4573	3.5047	-0.619343		4	-68.9879	2.2082	-2.06137	0.791783	2.5277	-0.81551		1/2 MS medium with 300 μM KH2PO4 - RLR	61
5	44.5756	1.9548	1.37198	1.39245	2.0311	0.675484		5	-10.9909	5.0482	-0.962455	4.9556	5.9962	-0.160511		5	7.485	1.8864	0.245735	1.87033	5.1303	0.0478988		5	-71.7675	1.8326	-1.74059	0.573372	2.1265	-0.818525		5	-28.4503	5.8459	-2.78496	5.13989	6.3503	-0.438556		5	-58.2864	4.8304	-4.10916	2.53921	5.233	-0.785239		1/2 MS medium with 625 μM KH2PO4 - RLR	76
6	23.1428	2.7614	1.0853	2.53919	3.8148	0.284496		6	-11.0035	3.755	-0.716713	3.68597	4.9483	-0.14484		6	-17.2275	5.5314	-1.63822	5.28324	6.5343	-0.25071		6	-41.6566	4.2208	-2.80542	3.15354	4.6347	-0.605307		6	-38.6974	4.8802	-3.05114	3.80879	5.402	-0.564816		6	-45.9912	2.7902	-2.0068	1.93854	2.8542	-0.703106		1/2 MS medium with 1250 μM KH2PO4 - RLR	82
7	1.8779	4.9992	0.163822	4.99652	5.8027	0.0282321		7	-26.0625	5.2202	-2.2935	4.68939	7.5562	-0.303526		7	-44.7285	6.1105	-4.30025	4.3412	8.5868	-0.500798		7	-30.2346	3.8634	-1.94538	3.33787	5.3041	-0.36677		7	-54.9721	2.6757	-2.19106	1.53579	2.8379	-0.77207		7	-67.2666	7.9484	-7.33091	3.07161	8.7944	-0.833589
8	26.6849	4.3775	1.96586	3.91125	5.0731	0.387507		8	-31.4296	5.1837	-2.70304	4.42316	6.6844	-0.404381		8	-55.215	4.9534	-4.06822	2.82591	9.031	-0.450473		8	-58.1575	2.29	-1.94536	1.20817	2.4835	-0.783313		8	-26.9296	8.636	-3.9112	7.69954	9.1743	-0.426322		8	-44.5239	6.9698	-4.88727	4.96917	7.5544	-0.646944
9	12.875	2.9408	0.655283	2.86686	3.6145	0.181293		9	-23.334	4.5495	-1.80201	4.1774	6.401	-0.281521		9	-20.6116	9.8888	-3.48117	9.2558	12.6155	-0.275944		9	-61.0428	3.5105	-3.07162	1.69963	3.6513	-0.841241		9	-44.6049	4.1992	-2.94874	2.98969	4.9063	-0.60101		9	-57.0753	3.9684	-3.33102	2.15697	4.0837	-0.815686
10	16.4486	4.4838	1.26961	4.3003	5.2369	0.242436		10	-11.2415	3.3614	-0.655288	3.29691	4.5276	-0.144732		10	-26.5651	7.4178	-3.31735	6.63468	9.9551	-0.333231		10	-44.4543	3.0409	-2.12966	2.17062	3.14	-0.678237		10	-35.9285	5.2348	-3.07165	4.23888	5.6371	-0.544899		10	-53.5087	7.4376	-5.97944	4.42315	8.1989	-0.729298
11	48.4064	4.8738	3.64498	3.23544	5.0883	0.716345		11	-1.8543	5.6957	-0.184301	5.69272	6.0485	-0.0304706		11	-8.8204	2.4038	-0.368593	2.37537	3.9001	-0.0945086		11	-56.7331	3.8451	-3.21498	2.10919	4.3083	-0.74623		11	-66.9487	4.1838	-3.84974	1.63819	4.3934	-0.876256		11	-77.3998	3.5671	-3.48119	0.778151	3.6028	-0.966246
12	29.8201	1.9354	0.962433	1.67914	3.4431	0.279525		12	2.8624	6.9711	0.348119	6.9624	7.6719	0.0453759		12	-38.3291	6.6478	-4.12282	5.21494	9.3415	-0.441344		12	-45.3165	2.6209	-1.86347	1.84299	3.0284	-0.61533		12	-44.6485	2.3602	-1.65864	1.67912	2.3719	-0.699289		12	-53.5372	4.2267	-3.39929	2.51193	4.8083	-0.706964
13	12.7521	3.9891	0.880527	3.89071	5.1541	0.17084		13	22.0902	5.2819	1.98634	4.89417	5.496	0.361416		13	-17.187	6.1446	-1.81568	5.87022	8.3363	-0.217804		13	-50.9743	2.5041	-1.94534	1.57675	2.6764	-0.726851		13	-54.2461	2.5233	-2.04774	1.47438	2.6025	-0.786837		13	-49.7079	2.4699	-1.88393	1.59725	4.113	-0.458044
14	14.4	3.129	0.778151	3.0307	3.8114	0.204164		14	-35.9915	4.8087	-2.82591	3.89074	6.8935	-0.409938		14	-32.9694	3.6124	-1.96584	3.03066	6.5027	-0.302311		14	-68.6041	3.7608	-3.50161	1.37198	4.009	-0.873438		14	-23.4986	3.0814	-1.22864	2.82586	3.1285	-0.392724		14	-65.0908	5.7046	-5.17394	2.40267	6.3122	-0.819673
15	39.0194	1.5287	0.962444	1.1877	1.6286	0.590964		15	2.447	2.3981	0.102387	2.39591	2.7049	0.0378526		15	-31.5043	4.4673	-2.33444	3.80882	7.5066	-0.310985		15	-41.3785	3.4386	-2.27302	2.58019	3.7416	-0.607499		15	-65.6661	3.5284	-3.21494	1.45389	3.6454	-0.881916		15	-81.8039	3.3516	-3.31737	0.477809	3.4675	-0.956703
16	15.4885	1.7637	0.470987	1.69965	2.4752	0.190282		16	-24.9048	4.4251	-1.86346	4.0136	5.9637	-0.312467		16	-10.0607	5.1577	-0.901006	5.07839	6.8713	-0.131126		16	-56.8215	3.1806	-2.66207	1.74058	3.2815	-0.811234		16	-62.8503	2.6925	-2.39583	1.22863	2.9651	-0.808011		16	-71.565	7.0799	-6.71658	2.23887	10.1317	-0.662927
17	24.6506	3.2895	1.372	2.98972	3.7649	0.364418		17	-10.4774	3.0404	-0.55289	2.98971	3.8638	-0.143095		17	-45.5106	5.4157	-3.86345	3.7952	9.4777	-0.407636		17	-44.6206	2.1865	-1.53582	1.55629	2.3439	-0.65524		17	-60.7158	6.9494	-6.0613	3.39924	7.0776	-0.856406		17	-55.9228	6.7246	-5.56987	3.76786	7.5433	-0.738387
18	7.6185	3.2436	0.430025	3.21497	3.6955	0.116364		18	3.4064	5.1695	0.307161	5.16037	6.1679	0.0497999		18	-10.7843	1.751	-0.327633	1.72007	5.6736	-0.057747		18	-58.05	2.2444	-1.9044	1.18769	2.3116	-0.823843		18	-54.3602	4.0063	-3.2559	2.33442	4.2306	-0.769608		18	-39.9364	7.6559	-4.9146	5.87022	8.3638	-0.587604
19	6.7098	5.2578	0.614325	5.22179	5.7167	0.107461		19	-10.823	2.8354	-0.532419	2.78496	4.3251	-0.1231		19	-23.3289	5.5157	-2.18427	5.06477	6.5175	-0.335139		19	-38.1856	2.3187	-1.43345	1.82253	2.4454	-0.58618		19	-37.0382	4.1815	-2.51872	3.33782	4.3474	-0.579361		19	-40.6525	3.3109	-2.15695	2.5119	3.5608	-0.605749
20	11.8644	4.98	1.02387	4.87361	6.5812	0.155575		20	0.4152	2.826	0.0204787	2.82593	3.0082	0.00680764		20	-69.2216	4.1176	-3.84979	1.46074	6.7874	-0.567196		20	-16.9121	3.1677	-0.921497	3.0307	3.5227	-0.261588		20	-18.8038	6.0353	-1.94535	5.71318	6.4741	-0.300482		20	-62.8076	1.6729	-1.48801	0.764482	1.8376	-0.809755
21	8.7462	3.5014	0.532415	3.46068	4.1124	0.129466		21	-7.0578	2.1666	-0.266211	2.15018	2.9413	-0.0905081		21	-44.2437	5.8504	-4.08189	4.1911	8.7718	-0.465343		21	-40.1279	4.66	-3.00335	3.56307	5.6766	-0.529076		21	-19.44	5.1683	-1.72011	4.87366	5.7548	-0.2989		21	-58.5584	9.2646	-7.9043	4.83269	10.0188	-0.788947
22	23.9077	2.1727	0.880518	1.98628	6.7252	0.130928		22	-6.6613	5.649	-0.655283	5.61086	6.1956	-0.105766		22	-17.2578	6.3042	-1.87028	6.02038	7.3246	-0.255342		22	-55.1755	3.0599	-2.51189	1.7474	3.2251	-0.778856		22	-49.1513	3.6004	-2.72348	2.35489	3.7487	-0.726514		22	-76.9081	3.6161	-3.52211	0.819096	3.6844	-0.955952
23	35.8033	1.5402	0.901024	1.24915	1.7057	0.528243		23	-28.5112	3.7752	-1.80202	3.31736	5.1527	-0.349723		23	-42.3923	4.8799	-3.29004	3.60403	7.6089	-0.432394		23	-28.1106	7.2434	-3.41291	6.38897	7.8583	-0.434306		23	-25.9693	5.2843	-2.31394	4.75074	5.5242	-0.418873		23	-56.2207	7.2924	-6.06134	4.05454	8.5347	-0.710199
24	-3.8141	2.7706	-0.184299	2.76446	3.2412	-0.0568613		24	4.808	2.1988	0.184297	2.19106	2.882	0.0639475		24	-22.0114	1.3841	-0.518748	1.28321	4.2252	-0.122775		24	-54.9042	3.0868	-2.52559	1.77474	3.2101	-0.786765		24	-24.3765	4.3165	-1.78155	3.9317	5.0645	-0.351773		24	-46.5482	4.2876	-3.1126	2.94877	4.6365	-0.671325
25	14.0362	2.3641	0.573377	2.29351	3.6909	0.155349		25	-7.5031	4.2341	-0.552888	4.19785	5.0031	-0.110509		25	-14.0362	6.079	-1.47437	5.8975	7.5473	-0.195351		25	-74.6301	2.9873	-2.88046	0.791783	3.0968	-0.93014		25	-30.4436	2.7078	-1.37202	2.33447	2.8221	-0.486168		25	-49.4491	3.3598	-2.55287	2.18428	3.6857	-0.692643
26	-3.1481	4.1017	-0.225253	4.09551	5.2295	-0.0430736		26	24.404	2.4286	1.00342	2.21162	2.7922	0.359365		26	-34.7432	3.0901	-1.76105	2.53918	4.8577	-0.362527		26	-60.1011	2.5196	-2.18426	1.25595	2.5757	-0.848025		26	-32.1329	2.926	-1.5563	2.47779	3	-0.518765		26	-71.1017	1.6017	-1.51536	0.518774	1.604	-0.944738
27	-6.0469	4.8597	-0.511933	4.83266	5.4785	-0.093444		27	22.8671	5.1116	1.98634	4.70987	5.2754	0.376529		27	-54.0656	6.1878	-5.0102	3.63136	9.8489	-0.508706		27	-76.4296	3.2581	-3.16714	0.76448	3.3369	-0.949127		27	-31.1593	5.1449	-2.66207	4.40266	5.7195	-0.465438		27	-35.7443	5.2815	-3.08529	4.28663	5.4684	-0.564203
28	7.4146	3.0149	0.389068	2.98969	3.3703	0.11544		28	-14.6209	2.9205	-0.737199	2.82593	4.1671	-0.176909		28	-11.4017	8.3559	-1.65185	8.191	9.4368	-0.175043		28	-73.7203	3.2142	-3.08533	0.901026	3.2987	-0.935316		28	-68.0255	2.5173	-2.33442	0.941958	2.66	-0.877601		28	-43.0251	3.3613	-2.29348	2.45729	3.9685	-0.577921
29	6.953	2.5374	0.307165	2.51874	3.0985	0.0991335		29	4.0042	2.0528	0.143346	2.04779	2.3323	0.0614613		29	-23.5948	5.1842	-2.07506	4.7508	6.5324	-0.317656		29	-67.0459	3.7805	-3.48115	1.47437	3.9217	-0.887664		29	-29.0546	5.9032	-2.86685	5.16033	6.5389	-0.43843		29	-62.6165	6.4111	-5.69272	2.94875	6.6374	-0.857674
30	4.7636	2.2192	0.184293	2.21153	2.5856	0.0712767		30	-11.3988	5.1806	-1.02388	5.07841	5.769	-0.177479		30	14.6474	2.4834	0.627977	2.40269	3.1827	0.19731		30	-83.5108	2.8991	-2.88053	0.327644	2.8991	-0.993593		30	-23.7763	6.3997	-2.58015	5.85654	6.5651	-0.393009		30	-77.9322	4.0485	-3.95903	0.846416	5.5087	-0.718687
31	29.9136	1.7246	0.860047	1.49485	1.8243	0.471439		31	-17.0378	3.9837	-1.16723	3.80886	4.4701	-0.26112		31	-25.2011	8.7207	-3.71324	7.89065	10.3202	-0.359804		31	-71.8473	3.5055	-3.33103	1.09214	3.5938	-0.926882		31	-52.8153	5.2177	-4.1569	3.15351	5.4386	-0.764332		31	-72.369	7.0763	-6.7439	2.14331	8.4264	-0.80033
32	17.5799	4.3391	1.31056	4.13645	5.6382	0.232443		32	-19.9557	3.66	-1.24913	3.44024	4.7706	-0.26184		32	-21.2237	4.5253	-1.6382	4.21837	6.0764	-0.269601		32	-56.1062	4.2596	-3.53578	2.37539	4.3886	-0.805673		32	-43.2555	5.7077	-3.91122	4.15695	5.9848	-0.653525		32	-64.2307	2.6377	-2.37539	1.14674	2.6987	-0.880196
33	1.5275	1.5364	0.0409554	1.53585	2.7223	0.0150444		33	12.6927	2.3299	0.51193	2.27296	2.955	0.173242		33	-16.1373	5.5994	-1.5563	5.37877	8.2671	-0.188252		33	-70.56	2.9533	-2.78493	0.982916	3.0613	-0.909723		33	-59.871	2.6517	-2.29345	1.33102	2.7675	-0.828708		33	-51.0344	7.9888	-6.21148	5.02379	8.3881	-0.740511
34	5.0572	2.323	0.204773	2.31396	2.6526	0.0771971		34	-1.3322	7.0462	-0.163818	7.0443	8.1128	-0.0201926		34	-23.5795	5.3921	-2.15695	4.94189	6.2297	-0.346237		34	-53.7811	1.2014	-0.969248	0.709873	1.2972	-0.747185		34	-51.4235	2.2003	-1.72014	1.37202	2.3249	-0.739878		34	-53.3625	4.7126	-3.78152	2.81224	5.2411	-0.721512
35	7.4606	1.7348	0.225254	1.72011	1.8046	0.124822		35	-4.7636	5.1782	-0.430022	5.16031	6.3079	-0.068172		35	-2.3448	6.3397	-0.259377	6.33439	7.3497	-0.0352908		35	-54.76	3.3597	-2.74401	1.93856	3.459	-0.793295		35	-47.0536	3.6368	-2.66211	2.4778	4.2749	-0.622729		35	-47.9109	7.4136	-5.50166	4.96923	8.2021	-0.670762
36	22.0564	2.563	0.962455	2.37543	3.0167	0.319042		36	2.7525	2.1321	0.102387	2.12964	2.7707	0.0369535		36	-46.9749	7.0027	-5.11936	4.77807	10.2493	-0.499484		36	-56.9518	2.7036	-2.26619	1.47439	2.8179	-0.804212		36	-26.2849	3.7456	-1.65868	3.35832	4.1689	-0.397871		36	-68.459	3.3463	-3.11258	1.22865	3.5241	-0.883226
37	9.8658	2.8683	0.491458	2.82588	2.9017	0.169369		37	12.7328	4.3667	0.962441	4.25932	4.7697	0.201782		37	-28.6026	7.899	-3.7815	6.93502	9.8265	-0.384827		37	-43.6947	3.814	-2.63477	2.75764	3.9292	-0.670562		37	-46.9863	5.013	-3.66546	3.41973	5.3861	-0.68054		37	-57.2286	5.1955	-4.36857	2.81226	5.4237	-0.805459
38	1.3887	3.3798	0.0819095	3.37881	4.012	0.0204161		38	-36.0694	4.1041	-2.41635	3.31736	6.4575	-0.374193		38	-17.9188	4.7921	-1.47438	4.55965	5.36	-0.275071		38	-48.9044	3.2607	-2.45731	2.14331	3.3202	-0.740109		38	-61.574	2.5381	-2.23209	1.20819	2.6736	-0.834862		38	-52.4913	3.1838	-2.52558	1.93856	3.44	-0.734181
39	14.226	1.4999	0.368596	1.4539	2.154	0.171122		39	-13.6646	4.5941	-1.0853	4.46407	5.8164	-0.186593		39	-19.359	6.96	-2.30714	6.56648	9.3038	-0.247979		39	-41.2523	4.4306	-2.92143	3.33098	4.778	-0.611434		39	-52.679	5.2014	-4.13642	3.1535	5.5754	-0.741906		39	-70.7715	7.793	-7.35825	2.56652	8.6411	-0.851541
40	-0.8343	4.2188	-0.061429	4.21835	5.015	-0.012249		40	-6.4369	4.0185	-0.45051	3.99317	4.3033	-0.104689		40	-39.4996	7.8553	-4.99654	6.06138	9.9095	-0.504217		40	-66.3706	1.4305	-1.31056	0.573372	2.5123	-0.521659		40	-28.2656	6.7889	-3.21495	5.9794	7.5024	-0.428523		40	-40.2175	4.8628	-3.13987	3.71323	5.7047	-0.5504
41	38.8201	2.2866	1.43342	1.78153	2.4693	0.580495		41	-25.2135	5.0474	-2.15015	4.56652	6.7857	-0.316866		41	-15.4359	3.7956	-1.01024	3.65869	5.5465	-0.18214		41	-49.2974	5.0241	-3.80879	3.27638	5.2942	-0.719428		41	-67.3194	1.487	-1.37201	0.573378	1.5016	-0.913698		41	-67.3801	4.9692	-4.58695	1.91123	5.318	-0.862533
42	9.4623	4.235	0.696228	4.17738	5.2392	0.132888		42	-29.4615	3.081	-1.51535	2.68258	6.7353	-0.224987		42	-10.008	8.9553	-1.5563	8.81903	10.06	-0.154702		42	-77.6375	2.0405	-1.99319	0.436863	2.0583	-0.968365		42	-45.168	4.9376	-3.50163	3.48116	5.5051	-0.636071		42	-65.799	2.6641	-2.42996	1.09212	2.7788	-0.874464
43	10.758	4.1688	0.778153	4.09553	4.7572	0.163574		43	13.7608	2.0661	0.491461	2.0068	2.8542	0.172189		43	-26.233	9.4816	-4.19108	8.50503	12.6397	-0.331581		43	-54.5667	3.485	-2.83955	2.02045	3.5952	-0.789816		43	-69.9739	2.3321	-2.19109	0.798623	2.3881	-0.917505		43	-56.0864	5.8234	-4.83272	3.24912	6.0608	-0.797374
44	36.6743	2.4	1.43344	1.9249	2.8059	0.510865		44	5.4403	5.1837	0.491459	5.16035	5.5175	0.0890728		44	-26.9817	8.3949	-3.80882	7.48113	10.2616	-0.371172		44	-14.4101	2.0297	-0.505112	1.96584	2.3049	-0.219147		44	-25.7365	4.4328	-1.92487	3.99307	4.9773	-0.386729		44	-77.3864	6.0014	-5.85656	1.31056	6.6481	-0.880937
45	-5.7106	1.4406	-0.143345	1.43345	2.4773	-0.0578635		45	14.7331	5.7169	1.4539	5.52893	6.2881	0.231215		45	-23.6733	7.14	-2.86686	6.53917	9.1203	-0.314338		45	-57.2157	1.9161	-1.61089	1.03753	2.1968	-0.733291		45	-40.9464	3.6871	-2.41635	2.78495	3.9637	-0.60962		45	-73.7544	4.2943	-4.12283	1.20135	4.4413	-0.928294
46	40.4622	1.8302	1.1877	1.39248	1.9214	0.618144		46	-14.4	4.6935	-1.16723	4.54605	5.5893	-0.208832		46	-36.6198	5.63	-3.35831	4.5187	7.7299	-0.434457		46	-41.5132	2.6982	-1.78835	2.02042	2.8244	-0.633178		46	-14.7314	4.9123	-1.24914	4.75083	5.9965	-0.208311		46	-44.5185	2.2975	-1.61087	1.63817	2.3883	-0.674483
47	15.2551	1.8678	0.49145	1.80199	2.345	0.209574		47	-0.7465	6.2871	-0.0819116	6.28657	6.8154	-0.0120186		47	-19.5491	9.5468	-3.1945	8.99648	10.9202	-0.292531		47	-69.3701	1.2399	-1.16039	0.436854	1.2509	-0.927646		47	-53.2192	2.6334	-2.10917	1.57676	3.0548	-0.690446		47	-50.3797	8.6487	-6.66198	5.51525	9.0242	-0.738235
48	25.5234	2.5188	1.0853	2.27299	3.5979	0.301648		48	0.3979	2.9488	0.0204783	2.94873	3.5758	0.0057269		48	-5.5004	7.406	-0.709885	7.3719	8.1919	-0.086657		48	-47.5756	2.7926	-2.06141	1.88393	2.9586	-0.696751		48	-30.0842	3.4315	-1.72012	2.96924	4.7726	-0.360415		48	-33.2153	4.1121	-2.25255	3.44026	5.2296	-0.430732
49	19.44	3.6916	1.22864	3.48114	4.0892	0.300459		49	0	2.4983	0	2.4983	3.8346	0		49	-0.5938	2.6349	-0.027307	2.63476	4.2953	-0.00635741		49	-47.4896	2.2223	-1.63818	1.50166	2.4097	-0.679827		49	-29.0834	3.96	-1.92489	3.4607	4.1432	-0.464589		49	-25.8129	8.371	-3.64502	7.53575	9.2671	-0.393329
50	14.3936	4.7779	1.1877	4.62793	4.9721	0.238873		50	16.0399	3.4091	0.941957	3.27638	3.9766	0.236875		50	-25.5544	8.3074	-3.58355	7.49474	10.4002	-0.344565		50	-61.7578	2.7119	-2.38906	1.28327	2.7946	-0.854885		50	-32.5418	2.5506	-1.37201	2.15015	2.6828	-0.511408		50	-39.6703	5.9237	-3.78151	4.55965	6.6535	-0.568348
51	-5.5275	2.5511	-0.245731	2.53924	3.6039	-0.0681847		51	-11.5138	3.3855	-0.675759	3.31737	4.8036	-0.140678		51	-31.6932	7.1718	-3.76785	6.10229	11.5451	-0.32636		51	-76.7594	2.3842	-2.32082	0.546079	2.5173	-0.921948		51	-77.272	3.4079	-3.32416	0.750838	4.3935	-0.756608		51	-49.5061	5.5291	-4.20474	3.59042	6.4556	-0.651333
52	-1.2801	2.4443	-0.0546059	2.44369	2.8847	-0.0189295		52	-8.0591	4.6741	-0.655283	4.62794	6.5417	-0.10017		52	-21.1662	7.2025	-2.60064	6.7166	7.8832	-0.329896		52	-25.1531	5.2032	-2.21156	4.70981	5.371	-0.41176		52	-29.5966	2.9438	-1.45391	2.55971	3.4135	-0.425931		52	-29.3578	3.7592	-1.84299	3.27643	5.054	-0.36466
53	-8.1301	1.448	-0.204778	1.43345	2.5698	-0.0796864		53	7.5532	3.7389	0.491466	3.70646	4.3259	0.11361		53	-27.5199	2.7477	-1.26959	2.4368	3.7035	-0.342809		53	-21.9606	2.7379	-1.02389	2.53924	3.3643	-0.30434		53	-48.7184	6.9214	-5.20127	4.56647	7.6313	-0.68157		53	-41.7906	4.1381	-2.75767	3.08531	4.5534	-0.605629
54	11.529	4.2007	0.839568	4.11595	4.7916	0.175217		54	0.8107	4.3417	0.0614303	4.34127	4.9776	0.0123414		54	5.1263	7.7922	0.696245	7.76103	8.2303	0.0845953		54	-11.5923	2.174	-0.436857	2.12966	2.2488	-0.194262		54	-62.5092	5.1016	-4.52555	2.35493	5.2886	-0.855718		54	-41.0307	7.1122	-4.6689	5.36514	8.1476	-0.57304
55	27.1981	1.6577	0.757682	1.47441	1.8142	0.41764		55	23.4287	3.3476	1.33103	3.07161	3.7338	0.356482		55	4.5739	3.595	0.286683	3.58355	4.3463	0.0659602		55	-59.8695	4.025	-3.48116	2.02043	4.5182	-0.770475		55	-35.0494	3.3518	-1.92488	2.74398	3.5084	-0.548649		55	-40.0149	6.2209	-3.99996	4.76445	6.9882	-0.572387
56	21.8014	1.5438	0.573353	1.43338	1.7736	0.323271		56	3.8396	3.058	0.204774	3.05114	3.3519	0.061092		56	-15.3196	7.9832	-2.10919	7.69953	10.2634	-0.205506		56	-32.074	3.6249	-1.92487	3.07161	3.9877	-0.482703		56	-62.7004	1.4287	-1.26957	0.655264	1.4561	-0.871899		56	-54.5667	2.6138	-2.1297	1.51536	2.6918	-0.791181
57	15.4222	2.4641	0.655277	2.37537	3.0113	0.217606		57	-5.7487	6.1332	-0.614335	6.10235	6.9913	-0.0878713		57	-36.5041	7.0567	-4.19789	5.67228	8.6739	-0.483968		57	-45.7073	2.3459	-1.67915	1.6382	2.4697	-0.679901		57	-47.0772	5.5929	-4.09552	3.80883	6.2123	-0.65926		57	-36.7551	5.4525	-3.26275	4.36855	6.1361	-0.531731
58	3.7517	1.2518	0.0819087	1.24912	3.0477	0.0268756		58	18.9246	5.3037	1.72012	5.01701	5.369	0.320379		58	-35.6996	4.2111	-2.45733	3.41978	5.1823	-0.474177		58	-51.2635	3.1853	-2.48464	1.99317	3.2373	-0.767502		58	-68.3897	4.5593	-4.23883	1.67915	4.5593	-0.92971		58	-70.641	3.2123	-3.03068	1.06483	3.3064	-0.916609
59	-5.9645	2.7589	-0.286683	2.74396	3.4217	-0.0837839		59	-9.9874	3.306	-0.573365	3.2559	4.5755	-0.125312		59	-52.4959	5.5498	-4.40271	3.37882	8.9676	-0.490958		59	-59.1507	3.5142	-3.01701	1.80202	3.5748	-0.843965		59	-67.6448	5.1147	-4.7303	1.94536	6.3239	-0.748003		59	-76.2852	7.0824	-6.88047	1.67916	9.1992	-0.747942
60	26.1139	2.3262	1.02389	2.08874	2.5279	0.405037		60	-8.2128	2.0069	-0.286686	1.98632	3.8705	-0.0740694		60	-41.9872	1.653	-1.1058	1.22867	3.359	-0.329205		60	-26.0296	2.6131	-1.14672	2.34805	3.812	-0.300819		60	-45.213	3.8951	-2.76447	2.74399	4.0845	-0.67682		60	-72.9236	6.5551	-6.26611	1.92488	6.8904	-0.909397
61	13.3757	6.4619	1.49487	6.28662	7.3916	0.202238		61	-20.2397	3.9067	-1.35152	3.66548	6.3396	-0.213186		61	-13.7239	8.1999	-1.94537	7.96579	9.9851	-0.194828		61	-30.3643	3.1328	-1.58362	2.70307	3.3044	-0.479245		61	-27.0216	4.5974	-2.08872	4.09553	4.7703	-0.437859		61	-40.6013	7.3	-4.75078	5.54257	7.622	-0.623298
62	-4.8208	1.7057	-0.143346	1.69967	2.2846	-0.0627446		62	-3.9843	4.126	-0.286687	4.11603	6.2335	-0.0459914		62	-20.259	5.0859	-1.76107	4.77127	6.6062	-0.266578										62	-38.0888	5.776	-3.56311	4.54603	5.9545	-0.59839		62	-65.5263	6.5247	-5.93847	2.70302	8.0642	-0.736399
63	65.4328	1.5761	1.43342	0.65528	1.6378	0.875212		63	-21.6357	3.9433	-1.45391	3.66548	14.3972	-0.100986		63	4.9784	5.8993	0.511942	5.87704	6.7297	0.0760721										63	-27.1258	5.614	-2.55968	4.9965	6.3231	-0.404814		63	-32.2636	5.7797	-3.08529	4.88732	7.0866	-0.43537
64	2.2026	3.7297	0.143344	3.72694	4.4348	0.0323226		64	12.0568	4.3135	0.901009	4.21835	4.4784	0.20119		64	-13.4141	5.0314	-1.16722	4.89414	6.17	-0.189177										64	-57.308	4.8907	-4.11595	2.64158	5.366	-0.767042		64	-48.5448	3.2787	-2.4573	2.17061	3.4296	-0.716497
65	4.1539	3.6751	0.266209	3.66545	4.6593	0.0571349		65	1.3254	7.9679	0.184302	7.96577	8.7642	0.0210289		65	-11.3099	3.759	-0.737198	3.686	4.5239	-0.162956										65	-60.2551	2.3113	-2.00677	1.14673	2.4479	-0.819792		65	-56.4391	6.7169	-5.59718	3.71326	7.5039	-0.745903
66	52.9618	4.1815	3.33782	2.51872	4.2868	0.778626		66	-0.2938	3.9932	-0.0204762	3.99315	5.2009	-0.00393704		66	-14.8722	5.1061	-1.31055	4.93505	5.6603	-0.231534										66	-28.1683	3.6004	-1.69962	3.17399	4.1608	-0.408483		66	-19.3558	6.1785	-2.04776	5.82928	6.8666	-0.298221
67	23.5747	2.4576	0.982903	2.25249	3.8249	0.256975		67	-9.8366	5.1542	-0.880538	5.07843	8.146	-0.108095		67	-26.2141	5.9802	-2.64161	5.36513	8.199	-0.322187										67	-29.1449	6.307	-3.07163	5.50848	6.6985	-0.458556		67	-28.8244	7.5886	-3.65867	6.64838	8.465	-0.432211
68	8.5912	2.8787	0.43003	2.8464	3.6729	0.117082		68	-2.8681	10.2311	-0.511932	10.2183	11.5205	-0.0444366		68	-18.8861	4.1121	-1.33104	3.89072	5.1894	-0.256491										68	-45.7252	2.288	-1.63821	1.59725	2.8289	-0.579097		68	-56.7064	3.2828	-2.74399	1.80203	3.3639	-0.815717
69	21.8014	2.9774	1.10578	2.76445	3.9591	0.2793		69	-4.8645	1.9318	-0.163816	1.92484	4.3435	-0.0377152		69	-15.7986	5.4906	-1.49485	5.28319	7.7418	-0.193089										69	-33.5146	3.7087	-2.04776	3.09211	3.9136	-0.523241		69	-57.0372	8.0541	-6.75758	4.38219	8.7066	-0.776145
70	18.6102	6.3526	2.02729	6.02043	6.7544	0.300144										70	-4.0704	5.4813	-0.389074	5.46747	6.0788	-0.0640051										70	-38.4109	4.4165	-2.74396	3.46066	4.8132	-0.57009		70	-61.0112	6.9295	-6.06133	3.3583	7.245	-0.836623
71	5.0368	6.0643	0.532419	6.04088	7.016	0.0758863										71	-5.5055	8.5376	-0.819108	8.49822	9.1319	-0.0896975										71	-49.0856	2.4388	-1.84297	1.59725	2.7062	-0.681019		71	-24.547	10.0554	-4.17741	9.1466	10.7017	-0.39035
72	23.1104	3.4955	1.372	3.21499	3.9444	0.347834										72	0	6.389	0	6.389	7.1792	0										72	-39.9869	4.9711	-3.19449	3.80881	5.4382	-0.587417		72	-32.6105	6.0288	-3.24907	5.07838	6.5168	-0.498569
73	48.106	1.8706	1.39244	1.2491	1.9235	0.72391										73	0.9022	7.8029	0.122862	7.80193	8.5456	0.0143772										73	-62.0378	1.8779	-1.65867	0.880527	1.9204	-0.86371		73	-68.9552	7.6793	-7.16709	2.75762	8.1286	-0.881713
74	8.7022	6.0905	0.921485	6.02039	6.4379	0.143134										74	-6.7204	6.4744	-0.757662	6.42991	7.6241	-0.0993773										74	-58.4743	7.5193	-6.40949	3.9317	8.0482	-0.796389		74	-30.8811	6.4899	-3.33099	5.56985	7.2549	-0.459137
75	18.4349	3.3025	1.04434	3.13303	3.4069	0.306537										75	-12.4606	5.5994	-1.20817	5.4675	7.7193	-0.156513										75	-18.7084	5.4266	-1.74059	5.13988	5.8664	-0.296705		75	-60.4786	3.9064	-3.39924	1.92487	4.1761	-0.813974
																76	-27.3608	3.2971	-1.51532	2.92825	5.2779	-0.287107										76	-17.6035	9.818	-2.96924	9.35824	11.2658	-0.263562		76	-59.1985	4.1323	-3.54942	2.11601	5.3535	-0.66301
																																								77	-62.8019	2.2102	-1.96582	1.01021	2.2705	-0.86581
																																								78	-43.3737	9.1839	-6.30708	6.67568	9.6746	-0.651921
																																								79	-32.7815	8.1188	-4.39582	6.82581	8.9779	-0.489626
																																								80	-23.1063	6.6791	-2.62113	6.14329	7.073	-0.370583
																																								81	-23.6294	5.0067	-2.00678	4.58692	5.6472	-0.355359
																																								82	-54.1148	4.4484	-3.60406	2.60749	5.2924	-0.680988
[truncated: 14 more columns]

## Sheet: Figure 6G
Quantitative analysis of epidermal cell file rotation angle in the elongation zone for both Col-0 and Ws-4 seedlings
1/2 MS with 300 μM KH2PO4: Col-0			1/2 MS with 625 μM KH2PO4: Col-0			1/2 MS with 1250 μM KH2PO4: Col-0			1/2 MS with 300 μM KH2PO4: Ws-4			1/2 MS with 625 μM KH2PO4: Ws-4			1/2 MS with 1250 μM KH2PO4: Ws-4									Shapiro-Wilk test
1st experiment			1st experiment			1st experiment			1st experiment			1st experiment			1st experiment				n	Mean	SD	SEM		W	P value	Passed normality test (alpha=0.05)?	P value summary		ANOVA table	SS	DF	MS	F (DFn, DFd)	P value		Tukey's multiple comparisons test	p<0.05?	Adjusted P Value		Tukey HSD post-hoc analysis	Letter
number	epidermal cell angle		number	epidermal cell angle		number	epidermal cell angle		number	epidermal cell angle		number	epidermal cell angle		number	epidermal cell angle		1/2 MS with 300 μM KH2PO4: Col-0	26	1.712	1.269	0.249		0.9276	0.0681	Yes	ns		Treatment (between treatments)	1174	5	234.8	F (5, 138) = 73,16	P<0,0001		1/2 MS with 300 μM KH2PO4: Col-0 vs. 1/2 MS with 625 μM KH2PO4: Col-0	Yes	<0,0001		1/2 MS with 1250 μM KH2PO4: Ws-4	a
1	0.845		1	5.127		1	7.806		1	4.068		1	10.751		1	10.012		1/2 MS with 625 μM KH2PO4: Col-0	25	4.922	1.618	0.3236		0.9616	0.4477	Yes	ns		Residual (within treatments)	442.9	138	3.209				1/2 MS with 300 μM KH2PO4: Col-0 vs. 1/2 MS with 1250 μM KH2PO4: Col-0	Yes	<0,0001		1/2 MS with 625 μM KH2PO4: Ws-4	b
2	3.983		2	4.134		2	7.77		2	5.697		2	3.648		2	10.429		1/2 MS with 1250 μM KH2PO4: Col-0	23	6.512	2.04	0.4253		0.9355	0.1436	Yes	ns		Total	1617	143					1/2 MS with 300 μM KH2PO4: Col-0 vs. 1/2 MS with 300 μM KH2PO4: Ws-4	No	0.0824		1/2 MS with 1250 μM KH2PO4: Col-0	b
3	4.155		3	4.119		3	8.851		3	1.682		3	7.416		3	10.316		1/2 MS with 300 μM KH2PO4: Ws-4	25	3.065	2.038	0.4075		0.9494	0.2429	Yes	ns									1/2 MS with 300 μM KH2PO4: Col-0 vs. 1/2 MS with 625 μM KH2PO4: Ws-4	Yes	<0,0001		1/2 MS with 625 μM KH2PO4: Col-0	c
4	2.467		4	2.985		4	4.921		4	4.721		4	8.584		4	11.752		1/2 MS with 625 μM KH2PO4: Ws-4	25	7.721	1.837	0.3675		0.983	0.9376	Yes	ns									1/2 MS with 300 μM KH2PO4: Col-0 vs. 1/2 MS with 1250 μM KH2PO4: Ws-4	Yes	<0,0001		1/2 MS with 300 μM KH2PO4: Ws-4	d
5	2.174		5	2.928		5	4.684		5	2.635		5	8.708		5	9.346		1/2 MS with 1250 μM KH2PO4: Ws-4	20	10.49	1.886	0.4217		0.9781	0.9071	Yes	ns									1/2 MS with 625 μM KH2PO4: Col-0 vs. 1/2 MS with 1250 μM KH2PO4: Col-0	Yes	0.0303		1/2 MS with 300 μM KH2PO4: Col-0	d
6	1.354		6	2.608		6	7.603		6	0.692		6	6.221		6	12.684																				1/2 MS with 625 μM KH2PO4: Col-0 vs. 1/2 MS with 300 μM KH2PO4: Ws-4	Yes	0.0047
7	3.606		7	6.029		7	8.764		7	0.2		7	8.365																							1/2 MS with 625 μM KH2PO4: Col-0 vs. 1/2 MS with 625 μM KH2PO4: Ws-4	Yes	<0,0001
8	2.038		8	4.346		8	5.544		8	0.267		8	6.343																							1/2 MS with 625 μM KH2PO4: Col-0 vs. 1/2 MS with 1250 μM KH2PO4: Ws-4	Yes	<0,0001
			9	7.877		9	3.346					9	7.749																							1/2 MS with 1250 μM KH2PO4: Col-0 vs. 1/2 MS with 300 μM KH2PO4: Ws-4	Yes	<0,0001
2nd experiment			2nd experiment			2nd experiment			2nd experiment			2nd experiment			2nd experiment																					1/2 MS with 1250 μM KH2PO4: Col-0 vs. 1/2 MS with 625 μM KH2PO4: Ws-4	No	0.1864
number	epidermal cell angle		number	epidermal cell angle		number	epidermal cell angle		number	epidermal cell angle		number	epidermal cell angle		number	epidermal cell angle																				1/2 MS with 1250 μM KH2PO4: Col-0 vs. 1/2 MS with 1250 μM KH2PO4: Ws-4	Yes	<0,0001
1	0.252		1	5.269		1	4.347		1	4.399		1	7.112		1	6.105																				1/2 MS with 300 μM KH2PO4: Ws-4 vs. 1/2 MS with 625 μM KH2PO4: Ws-4	Yes	<0,0001
2	0.42		2	4.7		2	4.756		2	0.491		2	5.303		2	8.169																				1/2 MS with 300 μM KH2PO4: Ws-4 vs. 1/2 MS with 1250 μM KH2PO4: Ws-4	Yes	<0,0001
3	2.514		3	5.271		3	5.351		3	0.432		3	5.246		3	13.57																				1/2 MS with 625 μM KH2PO4: Ws-4 vs. 1/2 MS with 1250 μM KH2PO4: Ws-4	Yes	<0,0001
4	2.501		4	5.458		4	7.038		4	1.857		4	9.977		4	9.812
5	3.669		5	7.335		5	6.015		5	2.886		5	9.975		5	11.885
6	2.059		6	7.632		6	9.78		6	0.409		6	9.038		6	11.551
7	1.672		7	7.826		7	8.23		7	3.326		7	5.662		7	10.997
8	3.016		8	3.913		8	8.146					8	6.784
3rd experiment			3rd experiment			3rd experiment			3rd experiment			3rd experiment			3rd experiment
number	epidermal cell angle		number	epidermal cell angle		number	epidermal cell angle		number	epidermal cell angle		number	epidermal cell angle		number	epidermal cell angle
1	0.653		1	4.567		1	6.213		1	2.515		1	6.218		1	10.769
2	0.277		2	5.055		2	4.078		2	7.075		2	9.588		2	8.548
3	0.166		3	4.633		3	4.731		3	4.267		3	8.576		3	13.463
4	1.585		4	4.342		4	3.38		4	3.235		4	6.455		4	10.655
5	0.094		5	5.531		5	9.56		5	4.406		5	7.694		5	8.032
6	1.753		6	1.896		6	8.854		6	6.201		6	8.027		6	11.999
7	0.202		7	3.191					7	2.12		7	8.634		7	9.664
8	1.112		8	6.281					8	4.034		8	10.963
9	1.732								9	2.814
10	0.215								10	6.205

[truncated: 26 more sheets: Figure 7B, Figure 7D, Figure 8A, Figure 8C, Figure 8D, Figure 9C, Figure S4B, Figure S4D, Figure S5, Figure S6, Figure S7, Figure S8C, Figure S8F, Figure S9C, Figure S9F, Figure S10B, Figure S10D, Figure S11B, Figure S11D, Figure S12B …]
