# Supplementary material for: Phosphate promotes Arabidopsis root skewing and circumnutation through reorganisation of the microtubule cytoskeleton
Source: New Phytol. 2024 Oct 3;244(6):2311–25. doi: 10.1111/nph.20152 (PMC11579438; doi:10.1111/nph.20152)
Supplement: Supplementary file 3 — Notes S1 A self‐developed script/macro used in the time‐lapse. Table S1 Mutants with skewing phenotype from earlier studies. [file NPH-244-2311-s003.txt]

New Phytologist Supporting Information 
Article title: Phosphate promotes Arabidopsis root skewing and circumnutation through reorganisation of the microtubule cytoskeleton
Authors: Hui Sheng, Harro Bouwmeester, and Teun Munnik*
Article acceptance date: 5 September 2024


Notes1 Macro for automated measurement of directional growth. Sheng et al.

/*

A stack (virtual or not)  with rectangular selection must be in front.
From this rectangle, a scaled duplicate can be created.
If the individual images contain exif data, time point of exposure 
can be painted as readable figures and/or as machine readable bar code 
at the top of the image.
The new stack is non-virtual and can optionally be saved as .avi format.

17.08.22, 11:13
*/
var pattern,
;
macro "Duplicate ROI [2]"{
	withSeconds = false;
	title= getTitle;
	if(selectionType !=0)
		exit("Rectangular selection expected");
	if(!is("Virtual Stack"))
		exit("Virtual stack expected");
	title = toLowerCase(getTitle());
	isAvi = title.endsWith(".avi");
	Dialog.create("Duplication");
	msg = "Creates a real stack (not virtual)";
	msg += "\nwhich then can be saved as .avi.";
	msg += "\nAfter clicking OK, wait for 'Finished' message";
	Dialog.addMessage(msg, 12, "#444444");
	Dialog.addMessage(getTitle);
	step = 1;
	Dialog.addNumber("Step:", step);
	Dialog.addNumber("Scale:", 0.5);
	Dialog.addCheckbox("Grayscale", true);
	info = getImageInfo();
	hasExif= indexOf(info, "Date/Time Original")>=0;
	withCode = false;
	if (hasExif)
		Dialog.addMessage("Exif data are available for stamps");
	else
		Dialog.addMessage("No Exif data are available");
	if (hasExif){
		Dialog.addCheckbox("NameStamp", false);
		Dialog.addCheckbox("TimeStamp as figures", true);
		Dialog.addCheckbox("TimeStamp as BarCode", true);
	}
	Dialog.show;
	selectWindow("ImageJ");
	step = Dialog.getNumber();
	factor = Dialog.getNumber();
	eightBit = 	Dialog.getCheckbox;
	if (hasExif){
		withName = 	Dialog.getCheckbox;
		withTime = 	Dialog.getCheckbox;
		withCode = 	Dialog.getCheckbox;
	}
	getMinAndMax(min, max);
	setMinAndMax(0, 255);
	id = getImageID;
	lastSlc = nSlices;
	setBatchMode(true);
	
	firstSlc = 1;
	for(slc = firstSlc; slc <= lastSlc; slc+= step){
		selectImage(id);
		setSlice(slc);
		exifTime = "";
		if(!isAvi)
			exifTime = extractExifDate();
		if(exifTime!= "" && !withSeconds)
			exifTime = exifTime.substring(0, lengthOf(exifTime)-3);
		fName=getMetadata("label");
		dir = getDir("image");

		run("Scale...", "x=&factor y=&factor average create title=" + title + ".tif");
		if(slc == firstSlc){
			dupID = getImageID;
			if(eightBit)
				run("8-bit");
			if(getWidth < 224 && withCode && exifTime != "")
				exit("ROI to narrow for time code");
		}
		else{
			showStatus("" + slc + " / " + lastSlc);
			run("Copy");
			close;
			selectImage(dupID);
			run("Add Slice");
			run("Paste");
		}
		if (exifTime != ""){
			setFont("SansSerif", 26, "bold antialiased");
			setColor("#00ff00");
			txt = "";
			if (withName) txt += fName + "  ";
			if (withTime) txt += exifTime;
			run("Overlay Options...", "stroke=none width=0 fill=none set");
			Overlay.drawString(txt, 10, 32);
			Overlay.setPosition(getSliceNumber);		
			setMetadata("label", txt);
			if(withCode && pattern != "")
				paintBarCode();
			Overlay.show;
		}
	}
	
	setBatchMode("show");
	setSlice(1);	
	showMessage("Finished");
	selectWindow("ImageJ");
	run("Select None");
}

function extractExifDate(){
	info = getImageInfo();
	lines = split(info, "\n\n");
	pattern = "";
	for(jj = 0; jj < lines.length; jj++){
		line = lines[jj];
		if(line.contains("Date/Time Original")){
			parts = split(lines[jj], "\t  ");
			date = parts[4];
			time = parts[5];
			//time = time.substring(0,5);//omit seconds
			combined = date + time;
			combined = combined.replace(":", '');	
			
			//print("combined=", combined);
			
			for(jj=0; jj<lengthOf(combined); jj+=2){
				num = combined.substring(jj, jj+2);
				bin = toBinary(num);
				while(lengthOf(bin)<8)
					bin = "0" + bin;
				//print("num=", num,  " bin=", bin);
				pattern = pattern + bin;
			}	
			return time;
		}
	}
	return "";
}

/*
Barcode example:
2022-07-21 23:59:59h is represented as:
20220721235959
where each dual digit (00..99) occupies 8 bit.
Total width = 56 bit * 4 pixels = 224 px
A bit coccupies 4X4 pixels in the top row.

*/

function paintBarCode(){
	for(kk = 0; kk < lengthOf(pattern); kk++){
		makeRectangle(kk*4,0, 4, 4);
		if(pattern.substring(kk, kk+1) == "1")
			run("Set...", "value=255 slice");
		else
			run("Set...", "value=0 slice");
	}
}
			

macro "Show Date in Status [d]"{
	titles = newArray("year", "year", "month", "day", "hour", "minute");
	numbers = newArray(6);
	ss = newArray(6);
	for(num = 0; num < 6; num++){
		pat = "";
		for(jj = 0; jj < 8; jj++){//8 bit per number
			makeRectangle(num * 8 * 4 + jj*4, 0, 4, 4);
			v = getValue("Mean");
			if(v < 20)
			  pat = pat + "0";
			else if(v > 235)
			  pat = pat + "1";
			else
				exit("No pattern found"); 				
		}
		n = parseInt(pat, 2);
		numbers[num] = n;
		if (n< 10)
			ss[num] = "0" + n;
		else
			ss[num] = "" + n;
	
	}
	run("Select None");
	//Array.show(titles, numbers, ss);
	s = ss[0]+ss[1] + "-" + ss[2] + "-" + ss[3] + " " + ss[4] + ":" + ss[5] + "h";
	showStatus(s);
}
		
